# Supplementary material for: Expanding the Pseudomonas diversity of the wheat rhizosphere: four novel species antagonizing fungal phytopathogens and with plant-beneficial properties
Source: Front Microbiol. 2024 Jul 15;15:1440341. doi: 10.3389/fmicb.2024.1440341 (PMC11284033; doi:10.3389/fmicb.2024.1440341)
Supplement: Supplementary file 1 [file Data_Sheet_1.XLSX]

## Sheet: Suppl_TableS1
Supplementary Table S1. List of genomes used in this study. Highlighted in red are the outgroup and genomes that were removed from analyses. See rationale in last column.
ID_study	assembly_accession	bioproject	biosample	wgs_master	Genus	species	infraspecific_name	organism	assembly_level	ftp_path	genome_size	genome_size ungapped	gc_percent	replicon count	scaffold count	contig count	annotation provider	annotation_name	total_gene count	protein_coding_gene count	non_coding_gene count	Comment
0001	GCF_000019225.1	PRJNA224116	SAMN02603448	na	Cellvibrio	japonicus	Ueda107	Cellvibrio japonicus Ueda107	Complete Genome	https://ftp.ncbi.nlm.nih.gov/genomes/all/GCF/000/019/225/GCF_000019225.1_ASM1922v1	4576573	4576573	51.5	1	1	1	NCBI RefSeq	NCBI Prokaryotic Genome Annotation Pipeline (PGAP)	3696	3621	59	Outgroup
0002	GCF_000005845.2	PRJNA57779	SAMN02604091	na	Escherichia	coli	K-12 substr. MG1655	Escherichia coli K-12 substr. MG1655	Complete Genome	https://ftp.ncbi.nlm.nih.gov/genomes/all/GCF/000/005/845/GCF_000005845.2_ASM584v2	4641652	4641652	50.5	1	1	1	NCBI RefSeq	Annotation submitted by NCBI RefSeq	4639	4288	206	Outgroup2; REMOVED FROM ANALYSES
0003	GCF_900100795.1	PRJNA224116	SAMN05216605	FNCO00000000.1	Pseudomonas	abietaniphila	ATCC 700689	Pseudomonas abietaniphila ATCC 700689	Contig	https://ftp.ncbi.nlm.nih.gov/genomes/all/GCF/900/100/795/GCF_900100795.1_IMG-taxon_2667527211_annotated_assembly	7222451	7222451	59	0	54	54	NCBI RefSeq	NCBI Prokaryotic Genome Annotation Pipeline (PGAP)	6647	5018	66
0004	GCF_002307495.1	PRJNA224116	SAMN07634961	NTMR00000000.1	Pseudomonas	abyssi	MT5	Pseudomonas abyssi MT5	Contig	https://ftp.ncbi.nlm.nih.gov/genomes/all/GCF/002/307/495/GCF_002307495.1_ASM230749v1	4322744	4322744	61	0	79	79	NCBI RefSeq	NCBI Prokaryotic Genome Annotation Pipeline (PGAP)	4075	5750	67
0005	GCF_019168305.1	PRJNA224116	SAMN19959866	JAHTBI000000000.1	Pseudomonas	aegrilactucae	MAFF 301350	Pseudomonas aegrilactucae MAFF 301350	Contig	https://ftp.ncbi.nlm.nih.gov/genomes/all/GCF/019/168/305/GCF_019168305.1_MAFF301350	5703090	5703090	63	0	187	187	NCBI RefSeq	NCBI Prokaryotic Genome Annotation Pipeline (PGAP)	5328	5925	70
0006	GCF_001045685.1	PRJNA224116	SAMN03761153	na	Pseudomonas	aeruginosa	DSM 50071	Pseudomonas aeruginosa DSM 50071	Complete Genome	https://ftp.ncbi.nlm.nih.gov/genomes/all/GCF/001/045/685/GCF_001045685.1_ASM104568v1	6317050	6317050	66.5	1	1	1	NCBI RefSeq	NCBI Prokaryotic Genome Annotation Pipeline (PGAP)	5864	4818	68
0007	GCF_900109755.1	PRJNA224116	SAMN05216604	FOAR00000000.1	Pseudomonas	agarici	LMG 2112	Pseudomonas agarici LMG 2112	Scaffold	https://ftp.ncbi.nlm.nih.gov/genomes/all/GCF/900/109/755/GCF_900109755.1_IMG-taxon_2667527210_annotated_assembly	5508099	5503862	58.5	0	77	77	NCBI RefSeq	NCBI Prokaryotic Genome Annotation Pipeline (PGAP)	5027	4474	62
0008	GCF_011355085.1	PRJNA224116	SAMN12740357	VXCP00000000.1	Pseudomonas	akapageensis	PS24	Pseudomonas akapageensis PS24	Scaffold	https://ftp.ncbi.nlm.nih.gov/genomes/all/GCF/011/355/085/GCF_011355085.1_ASM1135508v1	6373949	6373029	60	0	89	89	NCBI RefSeq	NCBI Prokaryotic Genome Annotation Pipeline (PGAP)	5831	5572	65
0009	GCF_000467105.1	PRJNA224116	SAMD00041817	BATI00000000.1	Pseudomonas	alcaligenes	NBRC 14159	Pseudomonas alcaligenes NBRC 14159	Contig	https://ftp.ncbi.nlm.nih.gov/genomes/all/GCF/000/467/105/GCF_000467105.1_ASM46710v1	4823390	4823390	64.5	0	122	122	NCBI RefSeq	NCBI Prokaryotic Genome Annotation Pipeline (PGAP)	4607	4970	67
0010	GCF_900101755.1	PRJNA224116	SAMN05216575	FNAE00000000.1	Pseudomonas	alcaliphila	JCM 10630	Pseudomonas alcaliphila JCM 10630	Scaffold	https://ftp.ncbi.nlm.nih.gov/genomes/all/GCF/900/101/755/GCF_900101755.1_IMG-taxon_2663762780_annotated_assembly	5283714	5282641	62.5	0	26	26	NCBI RefSeq	NCBI Prokaryotic Genome Annotation Pipeline (PGAP)	5022	5186	90
0011	GCF_000746525.1	PRJNA224116	SAMN02929205	na	Pseudomonas	alkylphenolica	KL28	Pseudomonas alkylphenolica KL28	Complete Genome	https://ftp.ncbi.nlm.nih.gov/genomes/all/GCF/000/746/525/GCF_000746525.1_ASM74652v1	5764622	5764622	60.5	1	1	1	NCBI RefSeq	NCBI Prokaryotic Genome Annotation Pipeline (PGAP)	5376	5051	70
0012	GCF_013392005.1	PRJNA224116	SAMN15051845	JABUHT000000000.1	Pseudomonas	allii	MAFF 301514	Pseudomonas allii MAFF 301514	Contig	https://ftp.ncbi.nlm.nih.gov/genomes/all/GCF/013/392/005/GCF_013392005.1_ASM1339200v1	6753796	6753796	60.5	0	520	520	NCBI RefSeq	NCBI Prokaryotic Genome Annotation Pipeline (PGAP)	6420	5556	86
0013	GCF_017826695.1	PRJNA224116	SAMN17838827	JAFFZW000000000.1	Pseudomonas	alliivorans	20GA0068	Pseudomonas alliivorans 20GA0068	Contig	https://ftp.ncbi.nlm.nih.gov/genomes/all/GCF/017/826/695/GCF_017826695.1_ASM1782669v1	5839609	5839609	59	0	31	31	NCBI RefSeq	NCBI Prokaryotic Genome Annotation Pipeline (PGAP)	5282	4723	59
0014	GCF_014863605.1	PRJNA224116	SAMN16250065	na	Pseudomonas	allokribbensis	IzPS23	Pseudomonas allokribbensis IzPS23	Complete Genome	https://ftp.ncbi.nlm.nih.gov/genomes/all/GCF/014/863/605/GCF_014863605.1_ASM1486360v1	6565027	6565027	60	1	1	1	NCBI RefSeq	NCBI Prokaryotic Genome Annotation Pipeline (PGAP)	6070	5926	96
0015	GCF_900291035.1	PRJNA224116	SAMEA104602034	OLKK00000000.1	Pseudomonas	alloputida	Kh7	Pseudomonas alloputida Kh7	Contig	https://ftp.ncbi.nlm.nih.gov/genomes/all/GCF/900/291/035/GCF_900291035.1_ASM90029103v1	5803405	5803405	61.5	0	429	429	NCBI RefSeq	NCBI Prokaryotic Genome Annotation Pipeline (PGAP)	5575	5322	92
0016	GCF_019141525.1	PRJNA224116	SAMN19473664	na	Pseudomonas	alvandae	SWRI17	Pseudomonas alvandae SWRI17	Complete Genome	https://ftp.ncbi.nlm.nih.gov/genomes/all/GCF/019/141/525/GCF_019141525.1_ASM1914152v1	6307666	6307666	60.5	1	1	1	NCBI RefSeq	NCBI Prokaryotic Genome Annotation Pipeline (PGAP)	5691	4744	61
0017	GCF_002699855.1	PRJNA224116	SAMN04092606	LKBW00000000.1	Pseudomonas	amygdali	ICMP 3918	Pseudomonas amygdali ICMP 3918	Scaffold	https://ftp.ncbi.nlm.nih.gov/genomes/all/GCF/002/699/855/GCF_002699855.1_ASM269985v1	5710863	5710773	58	0	331	331	NCBI RefSeq	NCBI Prokaryotic Genome Annotation Pipeline (PGAP)	5281	4737	83
0018	GCF_017973695.1	PRJNA224116	SAMN15835292	JACOPT000000000.1	Pseudomonas	anatoliensis	P9	Pseudomonas anatoliensis P9	Scaffold	https://ftp.ncbi.nlm.nih.gov/genomes/all/GCF/017/973/695/GCF_017973695.1_ASM1797369v1	6453902	6452829	58.5	0	18	18	NCBI RefSeq	NCBI Prokaryotic Genome Annotation Pipeline (PGAP)	5931	5737	73
0019	GCF_900105355.1	PRJNA224116	SAMN05421553	FNSC00000000.1	Pseudomonas	anguilliseptica	DSM 12111	Pseudomonas anguilliseptica DSM 12111	Contig	https://ftp.ncbi.nlm.nih.gov/genomes/all/GCF/900/105/355/GCF_900105355.1_IMG-taxon_2687453785_annotated_assembly	5229617	5229617	60	0	3	3	NCBI RefSeq	NCBI Prokaryotic Genome Annotation Pipeline (PGAP)	5173	4801	102
0020	GCF_010634845.1	PRJNA224116	SAMN03276536	JXDI00000000.1	Pseudomonas	antarctica	CMS 35	Pseudomonas antarctica CMS 35	Contig	https://ftp.ncbi.nlm.nih.gov/genomes/all/GCF/010/634/845/GCF_010634845.1_ASM1063484v1	6368703	6368703	59.5	0	8	8	NCBI RefSeq	NCBI Prokaryotic Genome Annotation Pipeline (PGAP)	5866	5635	71
0021	GCF_014269225.2	PRJNA224116	SAMN15248309	na	Pseudomonas	anuradhapurensis	RD8MR3	Pseudomonas anuradhapurensis RD8MR3	Complete Genome	https://ftp.ncbi.nlm.nih.gov/genomes/all/GCF/014/269/225/GCF_014269225.2_ASM1426922v2	5393636	5393636	63	1	1	1	NCBI RefSeq	NCBI Prokaryotic Genome Annotation Pipeline (PGAP)	4938	4633	68
0022	GCF_016881005.1	PRJNA224116	SAMN15848022	JACOPV000000000.1	Pseudomonas	arcuscaelestis	P66	Pseudomonas arcuscaelestis P66	Scaffold	https://ftp.ncbi.nlm.nih.gov/genomes/all/GCF/016/881/005/GCF_016881005.1_ASM1688100v1	6283771	6283574	58.5	0	88	88	NCBI RefSeq	NCBI Prokaryotic Genome Annotation Pipeline (PGAP)	5917	3920	69
0023	GCF_900113905.1	PRJNA224116	SAMN05216602	FORC00000000.1	Pseudomonas	argentinensis	LMG 22563	Pseudomonas argentinensis LMG 22563	Scaffold	https://ftp.ncbi.nlm.nih.gov/genomes/all/GCF/900/113/905/GCF_900113905.1_IMG-taxon_2671180085_annotated_assembly	5108022	5107502	63.5	0	15	15	NCBI RefSeq	NCBI Prokaryotic Genome Annotation Pipeline (PGAP)	4745	5807	87
0024	GCF_019097855.1	PRJNA224116	SAMN19759214	JAHRGL000000000.1	Pseudomonas	aromaticivorans	MAP12	Pseudomonas aromaticivorans MAP12	Contig	https://ftp.ncbi.nlm.nih.gov/genomes/all/GCF/019/097/855/GCF_019097855.1_ASM1909785v1	4365611	4365611	65.5	0	89	89	NCBI RefSeq	NCBI Prokaryotic Genome Annotation Pipeline (PGAP)	4125	5449	91
0025	GCF_900103875.1	PRJNA224116	SAMN04489798	na	Pseudomonas	arsenicoxydans	CECT 7543	Pseudomonas arsenicoxydans CECT 7543	Chromosome	https://ftp.ncbi.nlm.nih.gov/genomes/all/GCF/900/103/875/GCF_900103875.1_IMG-taxon_2636416065_annotated_assembly	6502978	6502878	58.5	1	1	1	NCBI RefSeq	NCBI Prokaryotic Genome Annotation Pipeline (PGAP)	6017	5380	97
0026	GCF_019139815.1	PRJNA224116	SAMN19473665	na	Pseudomonas	asgharzadehiana	SWRI132	Pseudomonas asgharzadehiana SWRI132	Complete Genome	https://ftp.ncbi.nlm.nih.gov/genomes/all/GCF/019/139/815/GCF_019139815.1_ASM1913981v1	6107031	6107031	60.5	1	1	1	NCBI RefSeq	NCBI Prokaryotic Genome Annotation Pipeline (PGAP)	5601	5592	93
0027	GCF_009932335.1	PRJNA224116	SAMD00127555	BLJF00000000.1	Pseudomonas	asiatica	RYU5	Pseudomonas asiatica RYU5	Contig	https://ftp.ncbi.nlm.nih.gov/genomes/all/GCF/009/932/335/GCF_009932335.1_ASM993233v1	5969036	5969036	62.5	0	3	3	NCBI RefSeq	NCBI Prokaryotic Genome Annotation Pipeline (PGAP)	5551	5464	68
0028	GCF_900105475.1	PRJNA224116	SAMN05216598	na	Pseudomonas	asplenii	ATCC 23835	Pseudomonas asplenii ATCC 23835	Chromosome	https://ftp.ncbi.nlm.nih.gov/genomes/all/GCF/900/105/475/GCF_900105475.1_IMG-taxon_2667527430_annotated_assembly	6529636	6529536	61	1	1	1	NCBI RefSeq	NCBI Prokaryotic Genome Annotation Pipeline (PGAP)	5763	5419	80
0029	GCF_900143095.1	PRJNA224116	SAMN05216593	FRDA00000000.1	Pseudomonas	asturiensis	LMG 26898	Pseudomonas asturiensis LMG 26898	Scaffold	https://ftp.ncbi.nlm.nih.gov/genomes/all/GCF/900/143/095/GCF_900143095.1_IMG-taxon_2663762795_annotated_assembly	6174096	6167265	59	0	42	42	NCBI RefSeq	NCBI Prokaryotic Genome Annotation Pipeline (PGAP)	5595	5337	70
0030	GCF_004801935.1	PRJNA224116	SAMN11356701	SSBS00000000.1	Pseudomonas	atacamensis	M7D1	Pseudomonas atacamensis M7D1	Contig	https://ftp.ncbi.nlm.nih.gov/genomes/all/GCF/004/801/935/GCF_004801935.1_ASM480193v1	6170633	6170633	59.5	0	12	12	NCBI RefSeq	NCBI Prokaryotic Genome Annotation Pipeline (PGAP)	5560	5087	55
0031	GCF_011369485.1	PRJNA224116	SAMN12736367	VXCA00000000.1	Pseudomonas	atagonensis	PS14	Pseudomonas atagonensis PS14	Scaffold	https://ftp.ncbi.nlm.nih.gov/genomes/all/GCF/011/369/485/GCF_011369485.1_ASM1136948v1	6126528	6126348	59.5	0	81	81	NCBI RefSeq	NCBI Prokaryotic Genome Annotation Pipeline (PGAP)	5543	5110	48
0032	GCF_000302915.1	PRJNA224116	SAMN02471966	AKBS00000000.1	Pseudomonas	avellanae	BPIC 631	Pseudomonas avellanae BPIC 631	Scaffold	https://ftp.ncbi.nlm.nih.gov/genomes/all/GCF/000/302/915/GCF_000302915.1_Pav631_1.0	6625623	5847426	58.5	0	297	1602	NCBI RefSeq	NCBI Prokaryotic Genome Annotation Pipeline (PGAP)	5799	5289	86
0033	GCF_001702265.1	PRJNA224116	SAMN05325920	MAUE00000000.1	Pseudomonas	aylmerensis	S1E40	Pseudomonas aylmerensis S1E40	Contig	https://ftp.ncbi.nlm.nih.gov/genomes/all/GCF/001/702/265/GCF_001702265.1_ASM170226v1	6984066	6984066	61.5	0	49	49	NCBI RefSeq	NCBI Prokaryotic Genome Annotation Pipeline (PGAP)	6370	6018	69
0034	GCF_019145355.1	PRJNA224116	SAMN19580037	JAHSTY000000000.1	Pseudomonas	azadiae	SWRI103	Pseudomonas azadiae SWRI103	Contig	https://ftp.ncbi.nlm.nih.gov/genomes/all/GCF/019/145/355/GCF_019145355.1_ASM1914535v1	6106669	6106669	60.5	0	3	3	NCBI RefSeq	NCBI Prokaryotic Genome Annotation Pipeline (PGAP)	5525	5459	96
0035	GCF_019145495.1	PRJNA224116	SAMN19473663	JAHSTU000000000.1	Pseudomonas	azerbaijanoccidentalis	SWRI74	Pseudomonas azerbaijanoccidentalis SWRI74	Contig	https://ftp.ncbi.nlm.nih.gov/genomes/all/GCF/019/145/495/GCF_019145495.1_ASM1914549v1	6748268	6748268	59	0	29	29	NCBI RefSeq	NCBI Prokaryotic Genome Annotation Pipeline (PGAP)	6218	6390	75
0036	GCF_019139795.1	PRJNA224116	SAMN19473666	na	Pseudomonas	azerbaijanorientalis	SWRI123	Pseudomonas azerbaijanorientalis SWRI123	Complete Genome	https://ftp.ncbi.nlm.nih.gov/genomes/all/GCF/019/139/795/GCF_019139795.1_ASM1913979v1	6228218	6228218	60	1	1	1	NCBI RefSeq	NCBI Prokaryotic Genome Annotation Pipeline (PGAP)	5660	5943	65
0037	GCF_001983205.1	PRJNA224116	SAMN05945971	MNPV00000000.1	Pseudomonas	azotoformans	DSM 18862	Pseudomonas azotoformans DSM 18862	Contig	https://ftp.ncbi.nlm.nih.gov/genomes/all/GCF/001/983/205/GCF_001983205.1_ASM198320v1	7168748	7168748	60.5	0	47	47	NCBI RefSeq	NCBI Prokaryotic Genome Annotation Pipeline (PGAP)	6535	5956	96
0038	GCF_002813455.1	PRJNA224116	SAMN04488362	PHHE00000000.1	Pseudomonas	baetica	LMG 25716	Pseudomonas baetica LMG 25716	Contig	https://ftp.ncbi.nlm.nih.gov/genomes/all/GCF/002/813/455/GCF_002813455.1_ASM281345v1	6902809	6902809	58.5	0	1	1	NCBI RefSeq	NCBI Prokaryotic Genome Annotation Pipeline (PGAP)	6248	5793	94
0039	GCF_014235765.1	PRJNA224116	SAMN15808892	JACMYH000000000.1	Pseudomonas	baltica	MBT-2	Pseudomonas baltica MBT-2	Contig	https://ftp.ncbi.nlm.nih.gov/genomes/all/GCF/014/235/765/GCF_014235765.1_ASM1423576v1	4582415	4582415	62	0	28	28	NCBI RefSeq	NCBI Prokaryotic Genome Annotation Pipeline (PGAP)	4152	5154	69
0040	GCF_001679645.1	PRJNA224116	SAMN04444410	LRUN00000000.1	Pseudomonas	bananamidigenes	BW11P2	Pseudomonas bananamidigenes BW11P2	Contig	https://ftp.ncbi.nlm.nih.gov/genomes/all/GCF/001/679/645/GCF_001679645.1_ASM167964v1	5971527	5971527	60.5	0	130	130	NCBI RefSeq	NCBI Prokaryotic Genome Annotation Pipeline (PGAP)	5482	4703	66
0041	GCF_900100495.1	PRJNA224116	SAMN05216603	FNCT00000000.1	Pseudomonas	benzenivorans	DSM 8628	Pseudomonas benzenivorans DSM 8628	Scaffold	https://ftp.ncbi.nlm.nih.gov/genomes/all/GCF/900/100/495/GCF_900100495.1_IMG-taxon_2663762779_annotated_assembly	5743144	5742844	65	0	44	44	NCBI RefSeq	NCBI Prokaryotic Genome Annotation Pipeline (PGAP)	5323	5680	86
0042	GCF_026768275.1	PRJNA224116	SAMN31614270	JAPFGF000000000.1	Pseudomonas	benzopyrenica	BaP3	Pseudomonas benzopyrenica BaP3	Scaffold	https://ftp.ncbi.nlm.nih.gov/genomes/all/GCF/026/768/275/GCF_026768275.1_ASM2676827v1	5194545	5194245	65	0	51	51	NCBI RefSeq	NCBI Prokaryotic Genome Annotation Pipeline (PGAP)	4832	5002	69
0043	GCF_001431665.1	PRJNA224116	SAMN04207868	LLXV00000000.1	Pseudomonas	beteli	LMG 978	Pseudomonas beteli LMG 978	Contig	https://ftp.ncbi.nlm.nih.gov/genomes/all/GCF/001/431/665/GCF_001431665.1_ASM143166v1	4484616	4484616	66.5	0	109	109	NCBI RefSeq	NCBI Prokaryotic Genome Annotation Pipeline (PGAP)	4107	4000	76	REMOVED; clustered with outgroup
0044	GCF_013347965.1	PRJNA224116	SAMN13440896	na	Pseudomonas	bijieensis	L22-9	Pseudomonas bijieensis L22-9	Complete Genome	https://ftp.ncbi.nlm.nih.gov/genomes/all/GCF/013/347/965/GCF_013347965.1_ASM1334796v1	6730360	6730360	60.5	1	1	1	NCBI RefSeq	NCBI Prokaryotic Genome Annotation Pipeline (PGAP)	6004	5724	69
0045	GCF_018704125.1	PRJNA224116	SAMN18536874	JAGTIS000000000.1	Pseudomonas	boanensis	DB1	Pseudomonas boanensis DB1	Contig	https://ftp.ncbi.nlm.nih.gov/genomes/all/GCF/018/704/125/GCF_018704125.1_ASM1870412v1	5710896	5710896	62	0	65	65	NCBI RefSeq	NCBI Prokaryotic Genome Annotation Pipeline (PGAP)	5304	4649	65
0046	GCF_002934685.1	PRJNA224116	SAMN07278004	NKHL00000000.1	Pseudomonas	bohemica	IA19	Pseudomonas bohemica IA19	Scaffold	https://ftp.ncbi.nlm.nih.gov/genomes/all/GCF/002/934/685/GCF_002934685.1_ASM293468v1	6486653	6486031	59	0	121	121	NCBI RefSeq	NCBI Prokaryotic Genome Annotation Pipeline (PGAP)	5975	5686	67
0047	GCF_900115555.1	PRJNA224116	SAMN05216190	FOWX00000000.1	Pseudomonas	borbori	DSM 17834	Pseudomonas borbori DSM 17834	Scaffold	https://ftp.ncbi.nlm.nih.gov/genomes/all/GCF/900/115/555/GCF_900115555.1_IMG-taxon_2671180032_annotated_assembly	5270473	5267908	63	0	96	96	NCBI RefSeq	NCBI Prokaryotic Genome Annotation Pipeline (PGAP)	4860	5868	75
0048	GCF_019145475.1	PRJNA224116	SAMN19473668	JAHTKI000000000.1	Pseudomonas	botevensis	COW3	Pseudomonas botevensis COW3	Contig	https://ftp.ncbi.nlm.nih.gov/genomes/all/GCF/019/145/475/GCF_019145475.1_ASM1914547v1	6448667	6448667	61	0	55	55	NCBI RefSeq	NCBI Prokaryotic Genome Annotation Pipeline (PGAP)	5866	4238	51
0049	GCF_012034345.1	PRJNA224116	SAMN14437789	JAATHE000000000.1	Pseudomonas	brassicacearum	JCM 11938	Pseudomonas brassicacearum JCM 11938	Scaffold	https://ftp.ncbi.nlm.nih.gov/genomes/all/GCF/012/034/345/GCF_012034345.1_ASM1203434v1	6735827	6735635	60.5	0	91	91	NCBI RefSeq	NCBI Prokaryotic Genome Annotation Pipeline (PGAP)	6076	5369	66
0050	GCF_010671725.1	PRJNA224116	SAMN14069736	JAAHBU000000000.1	Pseudomonas	brassicae	MAFF 212427	Pseudomonas brassicae MAFF 212427	Contig	https://ftp.ncbi.nlm.nih.gov/genomes/all/GCF/010/671/725/GCF_010671725.1_ASM1067172v1	5519759	5519759	63	0	655	655	NCBI RefSeq	NCBI Prokaryotic Genome Annotation Pipeline (PGAP)	5508	5368	93
0051	GCF_900105815.1	PRJNA224116	SAMN04490181	na	Pseudomonas	brenneri	DSM 15294	Pseudomonas brenneri DSM 15294	Chromosome	https://ftp.ncbi.nlm.nih.gov/genomes/all/GCF/900/105/815/GCF_900105815.1_IMG-taxon_2639762518_annotated_assembly	6032706	6032606	60	1	1	1	NCBI RefSeq	NCBI Prokaryotic Genome Annotation Pipeline (PGAP)	5555	3984	71
0052	GCF_900618535.1	PRJNA224116	SAMEA5090621	UYJA00000000.1	Pseudomonas	bubulae	TH39	Pseudomonas bubulae TH39	Contig	https://ftp.ncbi.nlm.nih.gov/genomes/all/GCF/900/618/535/GCF_900618535.1_TH39	5028902	5028902	58	0	22	22	NCBI RefSeq	NCBI Prokaryotic Genome Annotation Pipeline (PGAP)	4617	4461	92
0053	GCF_021147775.1	PRJNA224116	SAMN18822676	JAGTPK000000000.1	Pseudomonas	californiensis	CDFA601	Pseudomonas californiensis CDFA601	Contig	https://ftp.ncbi.nlm.nih.gov/genomes/all/GCF/021/147/775/GCF_021147775.1_ASM2114777v1	6291404	6291404	58	0	147	147	NCBI RefSeq	NCBI Prokaryotic Genome Annotation Pipeline (PGAP)	5882	5547	65
0054	GCF_013200955.2	PRJNA224116	SAMN14896266	na	Pseudomonas	campi	S1-A32-2	Pseudomonas campi S1-A32-2	Complete Genome	https://ftp.ncbi.nlm.nih.gov/genomes/all/GCF/013/200/955/GCF_013200955.2_ASM1320095v2	4436925	4436925	63	1	1	1	NCBI RefSeq	NCBI Prokaryotic Genome Annotation Pipeline (PGAP)	4085	5194	62
0055	GCF_000503215.1	PRJNA224116	SAMN02469303	AYTD00000000.1	Pseudomonas	canadensis	2-92	Pseudomonas canadensis 2-92	Scaffold	https://ftp.ncbi.nlm.nih.gov/genomes/all/GCF/000/503/215/GCF_000503215.1_Pseudomonas_sp_2-92_R01	6419614	6419592	60	0	19	21	NCBI RefSeq	NCBI Prokaryotic Genome Annotation Pipeline (PGAP)	5948	5801	92
0056	GCF_016405165.1	PRJNA224116	SAMN17126823	JAEKIK000000000.1	Pseudomonas	canavaninivorans	HB002	Pseudomonas canavaninivorans HB002	Scaffold	https://ftp.ncbi.nlm.nih.gov/genomes/all/GCF/016/405/165/GCF_016405165.1_ASM1640516v1	6189265	6189125	61	0	55	55	NCBI RefSeq	NCBI Prokaryotic Genome Annotation Pipeline (PGAP)	5576	5442	85
0057	GCF_900100365.1	PRJNA224116	SAMN05216597	FNKU00000000.1	Pseudomonas	cannabina	ICMP 2823	Pseudomonas cannabina ICMP 2823	Contig	https://ftp.ncbi.nlm.nih.gov/genomes/all/GCF/900/100/365/GCF_900100365.1_IMG-taxon_2667527432_annotated_assembly	6388314	6388314	58	0	9	9	NCBI RefSeq	NCBI Prokaryotic Genome Annotation Pipeline (PGAP)	5880	4867	67
0058	GCF_017165765.1	PRJNA224116	SAMN17837728	JAFGZD000000000.1	Pseudomonas	capsici	Pc19-1	Pseudomonas capsici Pc19-1	Contig	https://ftp.ncbi.nlm.nih.gov/genomes/all/GCF/017/165/765/GCF_017165765.1_ASM1716576v1	5843696	5843696	58	0	59	59	NCBI RefSeq	NCBI Prokaryotic Genome Annotation Pipeline (PGAP)	5125	5529	69
0059	GCF_904061905.1	PRJNA224116	SAMEA7198703	CAJFCI000000000.1	Pseudomonas	carbonaria	CIP 111764	Pseudomonas carbonaria CIP 111764	Scaffold	https://ftp.ncbi.nlm.nih.gov/genomes/all/GCF/904/061/905/GCF_904061905.1_CIP111764	5546086	5544594	65.5	0	143	143	NCBI RefSeq	NCBI Prokaryotic Genome Annotation Pipeline (PGAP)	5032	5576	65
0060	GCF_029030725.1	PRJNA224116	SAMN31712193	na	Pseudomonas	carboxydohydrogena	DSM 1083	Pseudomonas carboxydohydrogena DSM 1083	Complete Genome	https://ftp.ncbi.nlm.nih.gov/genomes/all/GCF/029/030/725/GCF_029030725.1_ASM2903072v1	3271440	3271440	62	1	1	1	NCBI RefSeq	NCBI Prokaryotic Genome Annotation Pipeline (PGAP)	3160	6487	68	REMOVED; Genome size too small. 67.93% genome completeness, 4.95% genome contamination (CheckM stats, see GCF_029030725.1)
0061	GCF_008692855.1	PRJNA224116	SAMN12771131	VXJY00000000.1	Pseudomonas	caricapapayae	CCUG 32775	Pseudomonas caricapapayae CCUG 32775	Contig	https://ftp.ncbi.nlm.nih.gov/genomes/all/GCF/008/692/855/GCF_008692855.1_ASM869285v1	6268579	6268579	58	0	59	59	NCBI RefSeq	NCBI Prokaryotic Genome Annotation Pipeline (PGAP)	5730	5322	57
0062	GCF_902329575.1	PRJNA224116	SAMEA5093985	CABIVL000000000.1	Pseudomonas	carnis	B4-1	Pseudomonas carnis B4-1	Contig	https://ftp.ncbi.nlm.nih.gov/genomes/all/GCF/902/329/575/GCF_902329575.1_B4_2	6194570	6194570	59.5	0	85	85	NCBI RefSeq	NCBI Prokaryotic Genome Annotation Pipeline (PGAP)	5759	5544	77
0063	GCF_002158995.1	PRJNA224116	SAMN04317010	LOHF00000000.1	Pseudomonas	caspiana	FBF102	Pseudomonas caspiana FBF102	Scaffold	https://ftp.ncbi.nlm.nih.gov/genomes/all/GCF/002/158/995/GCF_002158995.1_ASM215899v1	6103762	6053735	56.5	0	49	49	NCBI RefSeq	NCBI Prokaryotic Genome Annotation Pipeline (PGAP)	5463	4851	103
0064	GCF_003595175.1	PRJNA224116	SAMN10055746	na	Pseudomonas	cavernae	K2W31S-8	Pseudomonas cavernae K2W31S-8	Complete Genome	https://ftp.ncbi.nlm.nih.gov/genomes/all/GCF/003/595/175/GCF_003595175.1_ASM359517v1	4949615	4949615	64.5	1	1	1	NCBI RefSeq	NCBI Prokaryotic Genome Annotation Pipeline (PGAP)	4515	5797	87
0065	GCF_003596405.1	PRJNA224116	SAMN10055711	QYUR00000000.1	Pseudomonas	cavernicola	K1S02-6	Pseudomonas cavernicola K1S02-6	Contig	https://ftp.ncbi.nlm.nih.gov/genomes/all/GCF/003/596/405/GCF_003596405.1_ASM359640v1	5626424	5626424	60.5	0	8	8	NCBI RefSeq	NCBI Prokaryotic Genome Annotation Pipeline (PGAP)	5228	5811	80
0066	GCF_900104915.1	PRJNA224116	SAMN04490182	na	Pseudomonas	cedrina	LMG 23661	Pseudomonas cedrina LMG 23661	Chromosome	https://ftp.ncbi.nlm.nih.gov/genomes/all/GCF/900/104/915/GCF_900104915.1_IMG-taxon_2636416193_annotated_assembly	6539015	6538915	60.5	1	1	1	NCBI RefSeq	NCBI Prokaryotic Genome Annotation Pipeline (PGAP)	5973	4978	75
0067	GCF_900102635.1	PRJNA224116	SAMN05216576	FMZQ00000000.1	Pseudomonas	chengduensis	DSM 26382	Pseudomonas chengduensis DSM 26382	Scaffold	https://ftp.ncbi.nlm.nih.gov/genomes/all/GCF/900/102/635/GCF_900102635.1_IMG-taxon_2663762777_annotated_assembly	5413065	5412239	62	0	43	43	NCBI RefSeq	NCBI Prokaryotic Genome Annotation Pipeline (PGAP)	5201	6256	87
0068	GCF_003851835.1	PRJNA224116	SAMN08359190	na	Pseudomonas	chlororaphis	DSM 19603	Pseudomonas chlororaphis subsPseudomonasaurantiaca DSM 19603	Complete Genome	https://ftp.ncbi.nlm.nih.gov/genomes/all/GCF/003/851/835/GCF_003851835.1_ASM385183v1	7109779	7109779	62.5	1	1	1	NCBI RefSeq	NCBI Prokaryotic Genome Annotation Pipeline (PGAP)	6450	6256	87
0069	GCF_003851905.1	PRJNA224116	SAMN08359186	na	Pseudomonas	chlororaphis	DSM 6698	Pseudomonas chlororaphis subsPseudomonasaureofaciens DSM 6698	Complete Genome	https://ftp.ncbi.nlm.nih.gov/genomes/all/GCF/003/851/905/GCF_003851905.1_ASM385190v1	7037850	7037850	62.5	1	1	1	NCBI RefSeq	NCBI Prokaryotic Genome Annotation Pipeline (PGAP)	6409	6059	87
0070	GCF_003945765.1	PRJNA224116	SAMN08359200	na	Pseudomonas	chlororaphis	DSM 50083	Pseudomonas chlororaphis subsPseudomonaschlororaphis DSM 50083	Complete Genome	https://ftp.ncbi.nlm.nih.gov/genomes/all/GCF/003/945/765/GCF_003945765.1_ASM394576v1	6808187	6808187	62.5	1	1	1	NCBI RefSeq	NCBI Prokaryotic Genome Annotation Pipeline (PGAP)	6208	6083	73
0071	GCF_900104995.1	PRJNA224116	SAMN05216585	na	Pseudomonas	chlororaphis	DSM 21509	Pseudomonas chlororaphis subsPseudomonaspiscium DSM 21509	Chromosome	https://ftp.ncbi.nlm.nih.gov/genomes/all/GCF/900/104/995/GCF_900104995.1_IMG-taxon_2667528180_annotated_assembly	7065202	7065102	62.5	1	1	1	NCBI RefSeq	NCBI Prokaryotic Genome Annotation Pipeline (PGAP)	6412	6275	78
0072	GCF_018343775.1	PRJNA224116	SAMN18970121	na	Pseudomonas	cichorii	DSM 50259	Pseudomonas cichorii DSM 50259	Complete Genome	https://ftp.ncbi.nlm.nih.gov/genomes/all/GCF/018/343/775/GCF_018343775.1_ASM1834377v1	5984143	5984143	58	1	1	1	NCBI RefSeq	NCBI Prokaryotic Genome Annotation Pipeline (PGAP)	5182	5384	62
0073	GCF_025336485.1	PRJNA224116	SAMN30816094	JAODAB000000000.1	Pseudomonas	citri	OPS13-3	Pseudomonas citri OPS13-3	Contig	https://ftp.ncbi.nlm.nih.gov/genomes/all/GCF/025/336/485/GCF_025336485.1_ASM2533648v1	6236344	6236344	60.5	0	64	64	NCBI RefSeq	NCBI Prokaryotic Genome Annotation Pipeline (PGAP)	5525	6436	76
0074	GCF_004745455.1	PRJNA224116	SAMN08124000	PISI00000000.1	Pseudomonas	citronellolis	DSM 50332	Pseudomonas citronellolis DSM 50332	Contig	https://ftp.ncbi.nlm.nih.gov/genomes/all/GCF/004/745/455/GCF_004745455.1_ASM474545v1	7369571	7369571	67.5	0	44	44	NCBI RefSeq	NCBI Prokaryotic Genome Annotation Pipeline (PGAP)	6583	4306	91
0075	GCF_900105555.1	PRJNA224116	SAMN05216510	FNTZ00000000.1	Pseudomonas	coleopterorum	LMG 28558	Pseudomonas coleopterorum LMG 28558	Contig	https://ftp.ncbi.nlm.nih.gov/genomes/all/GCF/900/105/555/GCF_900105555.1_IMG-taxon_2675903003_annotated_assembly	4922895	4922895	62	0	2	2	NCBI RefSeq	NCBI Prokaryotic Genome Annotation Pipeline (PGAP)	4441	4958	63
0076	GCF_900115475.1	PRJNA224116	SAMN05216601	FOWP00000000.1	Pseudomonas	composti	CCUG 59231	Pseudomonas composti CCUG 59231	Scaffold	https://ftp.ncbi.nlm.nih.gov/genomes/all/GCF/900/115/475/GCF_900115475.1_IMG-taxon_2663762774_annotated_assembly	5392494	5390434	62	0	28	28	NCBI RefSeq	NCBI Prokaryotic Genome Annotation Pipeline (PGAP)	5016	5240	77
0077	GCF_900103225.1	PRJNA224116	SAMN05216596	FNJH00000000.1	Pseudomonas	congelans	DSM 14939	Pseudomonas congelans DSM 14939	Scaffold	https://ftp.ncbi.nlm.nih.gov/genomes/all/GCF/900/103/225/GCF_900103225.1_IMG-taxon_2663762773_annotated_assembly	5737059	5731984	59	0	23	23	NCBI RefSeq	NCBI Prokaryotic Genome Annotation Pipeline (PGAP)	5067	5224	87
0078	GCF_900106085.1	PRJNA224116	SAMN04490183	na	Pseudomonas	corrugata	LMG 2172	Pseudomonas corrugata LMG 2172	Chromosome	https://ftp.ncbi.nlm.nih.gov/genomes/all/GCF/900/106/085/GCF_900106085.1_IMG-taxon_2639763195_annotated_assembly	6150838	6150738	60.5	1	1	1	NCBI RefSeq	NCBI Prokaryotic Genome Annotation Pipeline (PGAP)	5403	6440	69
0079	GCF_000425745.1	PRJNA224116	SAMN02441180	AUEA00000000.1	Pseudomonas	cremoricolorata	DSM 17059	Pseudomonas cremoricolorata DSM 17059	Scaffold	https://ftp.ncbi.nlm.nih.gov/genomes/all/GCF/000/425/745/GCF_000425745.1_ASM42574v1	4655082	4653767	63.5	0	26	27	NCBI RefSeq	NCBI Prokaryotic Genome Annotation Pipeline (PGAP)	4232	5789	74
0080	GCF_014230465.1	PRJNA224116	SAMN14516828	JAAXCY000000000.1	Pseudomonas	cremoris	WS 5106	Pseudomonas cremoris WS 5106	Contig	https://ftp.ncbi.nlm.nih.gov/genomes/all/GCF/014/230/465/GCF_014230465.1_ASM1423046v1	7222524	7222524	60	0	35	35	NCBI RefSeq	NCBI Prokaryotic Genome Annotation Pipeline (PGAP)	6653	4761	65
0081	GCF_013433315.1	PRJNA224116	SAMN13762321	WXVV00000000.1	Pseudomonas	crudilactis	UCMA 17988	Pseudomonas crudilactis UCMA 17988	Contig	https://ftp.ncbi.nlm.nih.gov/genomes/all/GCF/013/433/315/GCF_013433315.1_ASM1343331v1	6643144	6643144	59	0	82	82	NCBI RefSeq	NCBI Prokaryotic Genome Annotation Pipeline (PGAP)	6013	5411	47
0082	GCF_900110925.1	PRJNA224116	SAMN05216600	FOFP00000000.1	Pseudomonas	cuatrocienegasensis	CIP 109853	Pseudomonas cuatrocienegasensis CIP 109853	Scaffold	https://ftp.ncbi.nlm.nih.gov/genomes/all/GCF/900/110/925/GCF_900110925.1_IMG-taxon_2663763600_annotated_assembly	5358739	5348513	61.5	0	50	50	NCBI RefSeq	NCBI Prokaryotic Genome Annotation Pipeline (PGAP)	4919	4546	75
0083	GCF_015163715.1	PRJNA224116	SAMN16513463	JADDUM000000000.1	Pseudomonas	cyclaminis	MAFF 301449	Pseudomonas cyclaminis MAFF 301449	Contig	https://ftp.ncbi.nlm.nih.gov/genomes/all/GCF/015/163/715/GCF_015163715.1_ASM1516371v1	6614955	6614955	60	0	407	407	NCBI RefSeq	NCBI Prokaryotic Genome Annotation Pipeline (PGAP)	6219	4547	98
0084	GCF_004327365.1	PRJNA224116	SAMN09280078	QJUH00000000.1	Pseudomonas	daroniae	FRB 228	Pseudomonas daroniae FRB 228	Contig	https://ftp.ncbi.nlm.nih.gov/genomes/all/GCF/004/327/365/GCF_004327365.1_ASM432736v1	5409761	5409761	62	0	72	72	NCBI RefSeq	NCBI Prokaryotic Genome Annotation Pipeline (PGAP)	4973	4811	65
0085	GCF_900106095.1	PRJNA224116	SAMN04489800	FNUD00000000.1	Pseudomonas	deceptionensis	LMG 25555	Pseudomonas deceptionensis LMG 25555	Contig	https://ftp.ncbi.nlm.nih.gov/genomes/all/GCF/900/106/095/GCF_900106095.1_IMG-taxon_2636416038_annotated_assembly	5096762	5096762	58.5	0	2	2	NCBI RefSeq	NCBI Prokaryotic Genome Annotation Pipeline (PGAP)	4692	5872	66
0086	GCF_001695625.1	PRJNA224116	SAMN05415086	MBPN00000000.1	Pseudomonas	defluvii	WCHP16	Pseudomonas defluvii WCHP16	Contig	https://ftp.ncbi.nlm.nih.gov/genomes/all/GCF/001/695/625/GCF_001695625.1_ASM169562v1	5650146	5650146	59.5	0	369	369	NCBI RefSeq	NCBI Prokaryotic Genome Annotation Pipeline (PGAP)	5536	5876	65
0087	GCF_900187975.1	PRJNA224116	SAMN06295949	FZPC00000000.1	Pseudomonas	delhiensis	RLD-1	Pseudomonas delhiensis RLD-1	Contig	https://ftp.ncbi.nlm.nih.gov/genomes/all/GCF/900/187/975/GCF_900187975.1_IMG-taxon_2706795031_annotated_assembly	6727430	6727430	68	0	81	81	NCBI RefSeq	NCBI Prokaryotic Genome Annotation Pipeline (PGAP)	6013	6250	66
0088	GCF_000259195.1	PRJNA224116	SAMN02472130	AJJP00000000.1	Pseudomonas	donghuensis	HYS	Pseudomonas donghuensis HYS	Scaffold	https://ftp.ncbi.nlm.nih.gov/genomes/all/GCF/000/259/195/GCF_000259195.1_LF10417_PSEudwD	5646028	5639475	62	0	64	231	NCBI RefSeq	NCBI Prokaryotic Genome Annotation Pipeline (PGAP)	5357	5317	85
0089	GCF_004327225.1	PRJNA224116	SAMN09280091	QJUN00000000.1	Pseudomonas	dryadis	FRB 230	Pseudomonas dryadis FRB 230	Contig	https://ftp.ncbi.nlm.nih.gov/genomes/all/GCF/004/327/225/GCF_004327225.1_ASM432722v1	5735375	5735375	64.5	0	91	91	NCBI RefSeq	NCBI Prokaryotic Genome Annotation
0090	GCF_005863185.1	PRJNA224116	SAMN11651189	VBVZ00000000.1	Pseudomonas	edaphica	RD25	Pseudomonas edaphica RD25	Contig	https://ftp.ncbi.nlm.nih.gov/genomes/all/GCF/005/863/185/GCF_005863185.1_ASM586318v1	6734981	6734981	59.5	0	1154	1154	NCBI RefSeq	NCBI Prokaryotic Genome Annotation Pipeline (PGAP)	6699	4480	59
0091	GCF_019145435.1	PRJNA224116	SAMN19473669	JAHSTS000000000.1	Pseudomonas	ekonensis	COR58	Pseudomonas ekonensis COR58	Contig	https://ftp.ncbi.nlm.nih.gov/genomes/all/GCF/019/145/435/GCF_019145435.1_ASM1914543v1	6133900	6133900	64.5	0	7	7	NCBI RefSeq	NCBI Prokaryotic Genome Annotation Pipeline (PGAP)	5502	5085	104
0092	GCF_001411475.1	PRJNA224116	SAMN04193521	LLWH00000000.1	Pseudomonas	endophytica	BSTT44	Pseudomonas endophytica BSTT44	Contig	https://ftp.ncbi.nlm.nih.gov/genomes/all/GCF/001/411/475/GCF_001411475.1_ASM141147v1	4973838	4973838	55	0	241	241	NCBI RefSeq	NCBI Prokaryotic Genome Annotation Pipeline (PGAP)	4677	5988	95
0093	GCF_000026105.1	PRJNA224116	SAMEA3138225	na	Pseudomonas	entomophila	L48	Pseudomonas entomophila L48	Complete Genome	https://ftp.ncbi.nlm.nih.gov/genomes/all/GCF/000/026/105/GCF_000026105.1_ASM2610v1	5888780	5888780	64	1	1	1	NCBI RefSeq	NCBI Prokaryotic Genome Annotation Pipeline (PGAP)	5212	5968	77
0094	GCF_900102035.1	PRJNA224116	SAMN05216591	na	Pseudomonas	extremaustralis	DSM 17835	Pseudomonas extremaustralis DSM 17835	Chromosome	https://ftp.ncbi.nlm.nih.gov/genomes/all/GCF/900/102/035/GCF_900102035.1_IMG-taxon_2667527225_annotated_assembly	6674429	6674329	60.5	1	1	1	NCBI RefSeq	NCBI Prokaryotic Genome Annotation Pipeline (PGAP)	6221	5646	55
0095	GCF_900104365.1	PRJNA224116	SAMN04490184	na	Pseudomonas	extremorientalis	LMG 19695	Pseudomonas extremorientalis LMG 19695	Chromosome	https://ftp.ncbi.nlm.nih.gov/genomes/all/GCF/900/104/365/GCF_900104365.1_IMG-taxon_2639762715_annotated_assembly	6373103	6373003	60.5	1	1	1	NCBI RefSeq	NCBI Prokaryotic Genome Annotation Pipeline (PGAP)	5784	5718	67
0096	GCF_019139895.1	PRJNA224116	SAMN19473671	na	Pseudomonas	fakonensis	COW40	Pseudomonas fakonensis COW40	Complete Genome	https://ftp.ncbi.nlm.nih.gov/genomes/all/GCF/019/139/895/GCF_019139895.1_ASM1913989v1	6147080	6147080	64	1	1	1	NCBI RefSeq	NCBI Prokaryotic Genome Annotation Pipeline (PGAP)	5438	4488	98
0097	GCF_019145235.1	PRJNA224116	SAMN19473662	JAHSTV000000000.1	Pseudomonas	farris	SWRI79	Pseudomonas farris SWRI79	Contig	https://ftp.ncbi.nlm.nih.gov/genomes/all/GCF/019/145/235/GCF_019145235.1_ASM1914523v1	6486948	6486948	58.5	0	37	37	NCBI RefSeq	NCBI Prokaryotic Genome Annotation Pipeline (PGAP)	5971	5670	69
0098	GCF_014268805.2	PRJNA224116	SAMN15248330	JABWRF000000000.2	Pseudomonas	farsensis	SWRI107	Pseudomonas farsensis SWRI107	Contig	https://ftp.ncbi.nlm.nih.gov/genomes/all/GCF/014/268/805/GCF_014268805.2_ASM1426880v2	5249961	5249961	62.5	0	6	6	NCBI RefSeq	NCBI Prokaryotic Genome Annotation Pipeline (PGAP)	4713	5760	95
0099	GCF_001050345.1	PRJNA224116	SAMN03785348	LFMW00000000.1	Pseudomonas	fildesensis	KG01	Pseudomonas fildesensis KG01	Contig	https://ftp.ncbi.nlm.nih.gov/genomes/all/GCF/001/050/345/GCF_001050345.1_ASM105034v1	6313355	6313355	60	0	47	47	NCBI RefSeq	NCBI Prokaryotic Genome Annotation Pipeline (PGAP)	5896	5275	68
0100	GCF_021018765.1	PRJNA224116	SAMN19241968	na	Pseudomonas	fitomaticsae	FIT81	Pseudomonas fitomaticsae FIT81	Complete Genome	https://ftp.ncbi.nlm.nih.gov/genomes/all/GCF/021/018/765/GCF_021018765.1_ASM2101876v1	6492796	6492796	60.5	1	1	1	NCBI RefSeq	NCBI Prokaryotic Genome Annotation Pipeline (PGAP)	5921	5263	63
0101	GCF_900100535.1	PRJNA224116	SAMN05216588	FNDG00000000.1	Pseudomonas	flavescens	LMG 18387	Pseudomonas flavescens LMG 18387	Scaffold	https://ftp.ncbi.nlm.nih.gov/genomes/all/GCF/900/100/535/GCF_900100535.1_IMG-taxon_2663762794_annotated_assembly	5855660	5855385	63	0	51	51	NCBI RefSeq	NCBI Prokaryotic Genome Annotation Pipeline (PGAP)	5432	3502	69
0102	GCF_900155995.1	PRJNA224116	SAMN05421672	FTMC00000000.1	Pseudomonas	flexibilis	ATCC 29606	Pseudomonas flexibilis ATCC 29606	Scaffold	https://ftp.ncbi.nlm.nih.gov/genomes/all/GCF/900/155/995/GCF_900155995.1_IMG-taxon_2681812811_annotated_assembly	3760855	3757903	65.5	0	42	42	NCBI RefSeq	NCBI Prokaryotic Genome Annotation Pipeline (PGAP)	3621	5828	66
0103	GCF_002087235.1	PRJNA224116	SAMN06275483	MUIO00000000.1	Pseudomonas	floridensis	GEV388	Pseudomonas floridensis GEV388	Scaffold	https://ftp.ncbi.nlm.nih.gov/genomes/all/GCF/002/087/235/GCF_002087235.1_ASM208723v1	6103707	6103628	59	0	287	287	NCBI RefSeq	NCBI Prokaryotic Genome Annotation Pipeline (PGAP)	5749	5726	71
0104	GCF_900215245.1	PRJNA224116	SAMN04488487	na	Pseudomonas	fluorescens	ATCC 13525	Pseudomonas fluorescens ATCC 13525	Chromosome	https://ftp.ncbi.nlm.nih.gov/genomes/all/GCF/900/215/245/GCF_900215245.1_IMG-taxon_2617270901_annotated_assembly	6511547	6511447	59.5	1	1	1	NCBI RefSeq	NCBI Prokaryotic Genome Annotation Pipeline (PGAP)	5984	3054	62
0105	GCF_014635625.1	PRJNA224116	SAMD00244871	BMDE00000000.1	Pseudomonas	fluvialis	CCM 8778	Pseudomonas fluvialis CCM 8778	Contig	https://ftp.ncbi.nlm.nih.gov/genomes/all/GCF/014/635/625/GCF_014635625.1_ASM1463562v1	3312467	3312467	62.5	0	28	28	NCBI RefSeq	NCBI Prokaryotic Genome Annotation Pipeline (PGAP)	3155	4479	101	REMOVED; Genome size too small. 94.42% completeness, 0.4% genome contamination (CheckM stats, see GCF_014635625.1)
0106	GCF_014357575.1	PRJNA224116	SAMN15805205	JACONW000000000.1	Pseudomonas	folii	DOAB 1069	Pseudomonas folii DOAB 1069	Contig	https://ftp.ncbi.nlm.nih.gov/genomes/all/GCF/014/357/575/GCF_014357575.1_ASM1435757v1	5962112	5962112	57	0	289	289	NCBI RefSeq	NCBI Prokaryotic Genome Annotation Pipeline (PGAP)	5387	4476	70
0107	GCF_900105835.1	PRJNA224116	SAMN05216594	na	Pseudomonas	fragi	NRRL B-727	Pseudomonas fragi NRRL B-727	Chromosome	https://ftp.ncbi.nlm.nih.gov/genomes/all/GCF/900/105/835/GCF_900105835.1_IMG-taxon_2667527431_annotated_assembly	5072304	5072204	59	1	1	1	NCBI RefSeq	NCBI Prokaryotic Genome Annotation Pipeline (PGAP)	4641	4225	70
0108	GCF_900105495.1		SAMN04490185	FNTF00000000.1	Pseudomonas	frederiksbergensis	LMG 19851	Pseudomonas frederiksbergensis LMG 19851		https://ftp.ncbi.nlm.nih.gov/genomes/all/GCF/900/105/495/GCF_900105495.1_IMG-taxon_2636416079_annotated_assembly/
0109	GCF_000730565.1	PRJNA224116	SAMD00018425	BBIQ00000000.1	Pseudomonas	fulva	NBRC 16637	Pseudomonas fulva NBRC 16637	Contig	https://ftp.ncbi.nlm.nih.gov/genomes/all/GCF/000/730/565/GCF_000730565.1_ASM73056v1	4768229	4768229	61.5	0	46	46	NCBI RefSeq	NCBI Prokaryotic Genome Annotation Pipeline (PGAP)	4356	6086	106
0110	GCF_002355475.1	PRJNA224116	SAMD00023458	na	Pseudomonas	furukawaii	KF707	Pseudomonas furukawaii KF707	Complete Genome	https://ftp.ncbi.nlm.nih.gov/genomes/all/GCF/002/355/475/GCF_002355475.1_ASM235547v1	6242949	6242949	65	2	2	2	NCBI RefSeq	NCBI Prokaryotic Genome Annotation Pipeline (PGAP)	5817	5844	96
0111	GCF_019614655.1	PRJNA224116	SAMN18105273	na	Pseudomonas	germanica	FIT28	Pseudomonas germanica FIT28	Complete Genome	https://ftp.ncbi.nlm.nih.gov/genomes/all/GCF/019/614/655/GCF_019614655.1_ASM1961465v1	6713530	6713530	59	1	1	1	NCBI RefSeq	NCBI Prokaryotic Genome Annotation Pipeline (PGAP)	6005	5701	72
0112	GCF_001983165.1	PRJNA224116	SAMN05945975	MNPU00000000.1	Pseudomonas	gessardii	DSM 17152	Pseudomonas gessardii DSM 17152	Contig	https://ftp.ncbi.nlm.nih.gov/genomes/all/GCF/001/983/165/GCF_001983165.1_ASM198316v1	6508266	6508266	60	0	149	149	NCBI RefSeq	NCBI Prokaryotic Genome Annotation Pipeline (PGAP)	5966	5694	87
0113	GCF_001594225.2	PRJNA224116	SAMN04435621	na	Pseudomonas	glycinae	MS586	Pseudomonas glycinae MS586	Complete Genome	https://ftp.ncbi.nlm.nih.gov/genomes/all/GCF/001/594/225/GCF_001594225.2_ASM159422v2	6396728	6396728	60	1	1	1	NCBI RefSeq	NCBI Prokaryotic Genome Annotation Pipeline (PGAP)	5854	5112	64
0114	GCF_014863585.1	PRJNA224116	SAMN16250066	na	Pseudomonas	gozinkensis	IzPS32d	Pseudomonas gozinkensis IzPS32d	Complete Genome	https://ftp.ncbi.nlm.nih.gov/genomes/all/GCF/014/863/585/GCF_014863585.1_ASM1486358v1	6563527	6563527	60	1	1	1	NCBI RefSeq	NCBI Prokaryotic Genome Annotation Pipeline (PGAP)	5906	5146	97
0115	GCF_900111735.1	PRJNA224116	SAMN05216197	FOHW00000000.1	Pseudomonas	graminis	DSM 11363	Pseudomonas graminis DSM 11363	Scaffold	https://ftp.ncbi.nlm.nih.gov/genomes/all/GCF/900/111/735/GCF_900111735.1_IMG-taxon_2671180035_annotated_assembly	5852045	5845484	60	0	98	98	NCBI RefSeq	NCBI Prokaryotic Genome Annotation Pipeline (PGAP)	5273	5106	71
0116	GCF_900105485.1	PRJNA224116	SAMN05216579	na	Pseudomonas	granadensis	LMG 27940	Pseudomonas granadensis LMG 27940	Chromosome	https://ftp.ncbi.nlm.nih.gov/genomes/all/GCF/900/105/485/GCF_900105485.1_IMG-taxon_2667527397_annotated_assembly	5943170	5943070	60	1	1	1	NCBI RefSeq	NCBI Prokaryotic Genome Annotation Pipeline (PGAP)	5296	6317	69
0117	GCF_017114825.1	PRJNA224116	SAMN16408249	JADEVO000000000.1	Pseudomonas	gregormendelii	LMG 28632	Pseudomonas gregormendelii LMG 28632	Scaffold	https://ftp.ncbi.nlm.nih.gov/genomes/all/GCF/017/114/825/GCF_017114825.1_ASM1711482v1	5765427	5765327	59.5	0	111	111	NCBI RefSeq	NCBI Prokaryotic Genome Annotation Pipeline (PGAP)	5409	6334	96
0118	GCF_900101085.1	PRJNA224116	SAMN04490186	FNKM00000000.1	Pseudomonas	grimontii	DSM 17515	Pseudomonas grimontii DSM 17515	Contig	https://ftp.ncbi.nlm.nih.gov/genomes/all/GCF/900/101/085/GCF_900101085.1_IMG-taxon_2639762651_annotated_assembly	7107743	7107743	60	0	2	2	NCBI RefSeq	NCBI Prokaryotic Genome Annotation Pipeline (PGAP)	6564	4585	74
0119	GCF_900105885.1	PRJNA224116	SAMN05216580	na	Pseudomonas	guangdongensis	CCTCC AB 2012022	Pseudomonas guangdongensis CCTCC AB 2012022	Chromosome	https://ftp.ncbi.nlm.nih.gov/genomes/all/GCF/900/105/885/GCF_900105885.1_IMG-taxon_2667527223_annotated_assembly	3191154	3191054	68	1	1	1	NCBI RefSeq	NCBI Prokaryotic Genome Annotation Pipeline (PGAP)	2998	4560	68	REMOVED; Genome size too small. 92.7% completeness, 0.72% genome contamination (CheckM stats, see GCF_900105885.1)
0120	GCF_900102675.1	PRJNA224116	SAMN05216185	FMYX00000000.1	Pseudomonas	guariconensis	LMG 27394	Pseudomonas guariconensis LMG 27394	Scaffold	https://ftp.ncbi.nlm.nih.gov/genomes/all/GCF/900/102/675/GCF_900102675.1_IMG-taxon_2663763604_annotated_assembly	5079034	5078874	62.5	0	29	29	NCBI RefSeq	NCBI Prokaryotic Genome Annotation Pipeline (PGAP)	4703	3763	59
0121	GCF_900104265.1	PRJNA224116	SAMN05216213	FNJJ00000000.1	Pseudomonas	guguanensis	JCM 18416	Pseudomonas guguanensis JCM 18416	Scaffold	https://ftp.ncbi.nlm.nih.gov/genomes/all/GCF/900/104/265/GCF_900104265.1_IMG-taxon_2663762796_annotated_assembly	5084171	5077861	64	0	26	26	NCBI RefSeq	NCBI Prokaryotic Genome Annotation Pipeline (PGAP)	4675	3852	62
0122	GCF_900113745.1	PRJNA224116	SAMN05216206	FOQL00000000.1	Pseudomonas	guineae	LMG 24016	Pseudomonas guineae LMG 24016	Scaffold	https://ftp.ncbi.nlm.nih.gov/genomes/all/GCF/900/113/745/GCF_900113745.1_IMG-taxon_2667527413_annotated_assembly	4149587	4149427	58	0	10	10	NCBI RefSeq	NCBI Prokaryotic Genome Annotation Pipeline (PGAP)	3855	5218	67
0123	GCF_014164785.1	PRJNA224116	SAMN15656869	JACJFN000000000.1	Pseudomonas	guryensis	SR9	Pseudomonas guryensis SR9	Scaffold	https://ftp.ncbi.nlm.nih.gov/genomes/all/GCF/014/164/785/GCF_014164785.1_ASM1416478v1	4292038	4291943	63	0	7	7	NCBI RefSeq	NCBI Prokaryotic Genome Annotation Pipeline (PGAP)	4006	5224	88
0124	GCF_009659625.1	PRJNA224116	SAMN12399692	VOIW00000000.1	Pseudomonas	haemolytica	DSM 108987	Pseudomonas haemolytica DSM 108987	Contig	https://ftp.ncbi.nlm.nih.gov/genomes/all/GCF/009/659/625/GCF_009659625.1_ASM965962v1	6009977	6009977	60	0	21	21	NCBI RefSeq	NCBI Prokaryotic Genome Annotation Pipeline (PGAP)	5429	4995	75
0125	GCF_014268595.2	PRJNA224116	SAMN15248342	na	Pseudomonas	hamedanensis	SWRI65	Pseudomonas hamedanensis SWRI65	Complete Genome	https://ftp.ncbi.nlm.nih.gov/genomes/all/GCF/014/268/595/GCF_014268595.2_ASM1426859v2	6045338	6045338	59.5	1	1	1	NCBI RefSeq	NCBI Prokaryotic Genome Annotation Pipeline (PGAP)	5364	5712	106
0126	GCF_001043025.1	PRJNA224116	SAMN03328804	JYLD00000000.1	Pseudomonas	helleri	DSM 29165	Pseudomonas helleri DSM 29165	Contig	https://ftp.ncbi.nlm.nih.gov/genomes/all/GCF/001/043/025/GCF_001043025.1_MG221	5676287	5676287	58	0	37	37	NCBI RefSeq	NCBI Prokaryotic Genome Annotation Pipeline (PGAP)	5126	6421	61
0127	GCF_900182985.1	PRJNA224116	SAMN04488483	FXUY00000000.1	Pseudomonas	helmanticensis	LMG 28168	Pseudomonas helmanticensis LMG 28168	Contig	https://ftp.ncbi.nlm.nih.gov/genomes/all/GCF/900/182/985/GCF_900182985.1_IMG-taxon_2617270757_annotated_assembly	6530128	6530128	59	0	2	2	NCBI RefSeq	NCBI Prokaryotic Genome Annotation Pipeline (PGAP)	5878	4863	81
0128	GCF_000382065.1	PRJNA224116	SAMN02441648	ARNB00000000.1	Pseudomonas	hibiscicola	ATCC 19867	Pseudomonas hibiscicola ATCC 19867	Scaffold	https://ftp.ncbi.nlm.nih.gov/genomes/all/GCF/000/382/065/GCF_000382065.1_ASM38206v1	4424025	4421535	66	0	14	20	NCBI RefSeq	NCBI Prokaryotic Genome Annotation Pipeline (PGAP)	4086	3968	55	REMOVED; clustered with outgroup
0129	GCF_003231275.1	PRJNA224116	SAMN09302770	QKVL00000000.1	Pseudomonas	huaxiensis	WCHPs060044	Pseudomonas huaxiensis WCHPs060044	Contig	https://ftp.ncbi.nlm.nih.gov/genomes/all/GCF/003/231/275/GCF_003231275.1_ASM323127v1	7264993	7264993	62	0	241	241	NCBI RefSeq	NCBI Prokaryotic Genome Annotation Pipeline (PGAP)	6628	5153	61
0130	GCF_021495345.1	PRJNA224116	SAMN24852068	na	Pseudomonas	hydrolytica	DSWY01	Pseudomonas hydrolytica DSWY01	Complete Genome	https://ftp.ncbi.nlm.nih.gov/genomes/all/GCF/021/495/345/GCF_021495345.1_ASM2149534v2	5291095	5291095	64	1	1	1	NCBI RefSeq	NCBI Prokaryotic Genome Annotation Pipeline (PGAP)	4985	5555	92
0131	GCF_002091635.1	PRJNA224116	SAMD00046928	BDAC00000000.1	Pseudomonas	indica	NBRC 103045	Pseudomonas indica NBRC 103045	Contig	https://ftp.ncbi.nlm.nih.gov/genomes/all/GCF/002/091/635/GCF_002091635.1_ASM209163v1	5787881	5787881	64	0	62	62	NCBI RefSeq	NCBI Prokaryotic Genome Annotation Pipeline (PGAP)	5278	4293	65
0132	GCF_900277125.1	PRJNA224116	SAMEA104569200	OPYN00000000.1	Pseudomonas	inefficax	JV551A3	Pseudomonas inefficax JV551A3	Contig	https://ftp.ncbi.nlm.nih.gov/genomes/all/GCF/900/277/125/GCF_900277125.1_ASM90027712v1	6240036	6240036	62.5	0	248	248	NCBI RefSeq	NCBI Prokaryotic Genome Annotation Pipeline (PGAP)	5812	5379	89
0133	GCF_016901015.1	PRJNA224116	SAMN17765396	JAFEUP000000000.1	Pseudomonas	insulae	UL073	Pseudomonas insulae UL073	Contig	https://ftp.ncbi.nlm.nih.gov/genomes/all/GCF/016/901/015/GCF_016901015.1_ASM1690101v1	4869730	4869730	65.5	0	10	10	NCBI RefSeq	NCBI Prokaryotic Genome Annotation Pipeline (PGAP)	4451	5755	67
0134	GCF_014268585.2	PRJNA224116	SAMN15248341	na	Pseudomonas	iranensis	SWRI54	Pseudomonas iranensis SWRI54	Complete Genome	https://ftp.ncbi.nlm.nih.gov/genomes/all/GCF/014/268/585/GCF_014268585.2_ASM1426858v2	6073514	6073514	59.5	1	1	1	NCBI RefSeq	NCBI Prokaryotic Genome Annotation Pipeline (PGAP)	5527	5801	73
0135	GCF_017973755.1	PRJNA224116	SAMN15835363	JACOPU000000000.1	Pseudomonas	iridis	P42	Pseudomonas iridis P42	Scaffold	https://ftp.ncbi.nlm.nih.gov/genomes/all/GCF/017/973/755/GCF_017973755.1_ASM1797375v1	6141407	6141212	58.5	0	18	18	NCBI RefSeq	NCBI Prokaryotic Genome Annotation Pipeline (PGAP)	5565	5335	69
0136	GCF_009861505.1	PRJNA224116	SAMN13530344	WTFT00000000.1	Pseudomonas	izuensis	IzPS43_3003	Pseudomonas izuensis IzPS43_3003	Scaffold	https://ftp.ncbi.nlm.nih.gov/genomes/all/GCF/009/861/505/GCF_009861505.1_ASM986150v1	6867808	6865466	59.5	0	92	92	NCBI RefSeq	NCBI Prokaryotic Genome Annotation Pipeline (PGAP)	6276	6112	67
0137	GCF_900188455.1	PRJNA224116	SAMN05444352	FZOL00000000.1	Pseudomonas	japonica	DSM 22348	Pseudomonas japonica DSM 22348	Scaffold	https://ftp.ncbi.nlm.nih.gov/genomes/all/GCF/900/188/455/GCF_900188455.1_IMG-taxon_2700988710_annotated_assembly	6718608	6718127	64	0	61	61	NCBI RefSeq	NCBI Prokaryotic Genome Annotation Pipeline (PGAP)	5906	5165	66
0138	GCF_002236115.1	PRJNA224116	SAMN07236640	NIWT00000000.1	Pseudomonas	jessenii	DSM 17150	Pseudomonas jessenii DSM 17150	Contig	https://ftp.ncbi.nlm.nih.gov/genomes/all/GCF/002/236/115/GCF_002236115.1_ASM223611v1	6537206	6537206	59.5	0	13	13	NCBI RefSeq	NCBI Prokaryotic Genome Annotation Pipeline (PGAP)	5972	5160	66
0139	GCF_900103845.1	PRJNA224116	SAMN05216193	FNIJ00000000.1	Pseudomonas	jinjuensis	JCM 21621	Pseudomonas jinjuensis JCM 21621	Scaffold	https://ftp.ncbi.nlm.nih.gov/genomes/all/GCF/900/103/845/GCF_900103845.1_IMG-taxon_2663762768_annotated_assembly	5868669	5867454	66	0	31	31	NCBI RefSeq	NCBI Prokaryotic Genome Annotation Pipeline (PGAP)	5289	5288	75
0140	GCF_009932375.1	PRJNA224116	SAMD00166173	BLJG00000000.1	Pseudomonas	juntendi	BML3	Pseudomonas juntendi BML3	Contig	https://ftp.ncbi.nlm.nih.gov/genomes/all/GCF/009/932/375/GCF_009932375.1_ASM993237v1	5731217	5731217	62.5	0	625	625	NCBI RefSeq	NCBI Prokaryotic Genome Annotation Pipeline (PGAP)	5594	4983	65
0141	GCF_004682055.1	PRJNA224116	SAMN09781217	QUZU00000000.1	Pseudomonas	kairouanensis	KC12	Pseudomonas kairouanensis KC12	Contig	https://ftp.ncbi.nlm.nih.gov/genomes/all/GCF/004/682/055/GCF_004682055.1_ASM468205v1	6702324	6702324	60	0	107	107	NCBI RefSeq	NCBI Prokaryotic Genome Annotation Pipeline (PGAP)	6204	5267	103
0142	GCF_009707515.1	PRJNA224116	SAMN13220235	WLYI00000000.1	Pseudomonas	karstica	CCM 7891	Pseudomonas karstica CCM 7891	Contig	https://ftp.ncbi.nlm.nih.gov/genomes/all/GCF/009/707/515/GCF_009707515.1_ASM970751v1	5765207	5765207	58.5	0	114	114	NCBI RefSeq	NCBI Prokaryotic Genome Annotation Pipeline (PGAP)	5268	5608	69
0143	GCF_014269205.2	PRJNA224116	SAMN15248311	JABWRY000000000.2	Pseudomonas	kermanshahensis	SWRI100	Pseudomonas kermanshahensis SWRI100	Contig	https://ftp.ncbi.nlm.nih.gov/genomes/all/GCF/014/269/205/GCF_014269205.2_ASM1426920v2	6146916	6146916	62	0	24	24	NCBI RefSeq	NCBI Prokaryotic Genome Annotation Pipeline (PGAP)	5533	4954	67
0144	GCF_019145205.1	PRJNA224116	SAMN19473667	JAHSTT000000000.1	Pseudomonas	khavaziana	SWRI124	Pseudomonas khavaziana SWRI124	Contig	https://ftp.ncbi.nlm.nih.gov/genomes/all/GCF/019/145/205/GCF_019145205.1_ASM1914520v1	6479865	6479865	59.5	0	86	86	NCBI RefSeq	NCBI Prokaryotic Genome Annotation Pipeline (PGAP)	5996	5433	68
0145	GCF_004521985.1	PRJNA224116	SAMN10720504	SBHZ00000000.1	Pseudomonas	khazarica	TBZ2	Pseudomonas khazarica TBZ2	Contig	https://ftp.ncbi.nlm.nih.gov/genomes/all/GCF/004/521/985/GCF_004521985.1_ASM452198v1	5218531	5218531	64.5	0	67	67	NCBI RefSeq	NCBI Prokaryotic Genome Annotation Pipeline (PGAP)	4967	4860	67
0146	GCF_014268505.2	PRJNA224116	SAMN15248346	JABWQP000000000.2	Pseudomonas	khorasanensis	SWRI153	Pseudomonas khorasanensis SWRI153	Contig	https://ftp.ncbi.nlm.nih.gov/genomes/all/GCF/014/268/505/GCF_014268505.2_ASM1426850v2	5637581	5637581	59.5	0	71	71	NCBI RefSeq	NCBI Prokaryotic Genome Annotation Pipeline (PGAP)	5152	5524	74
0147	GCF_014236655.1	PRJNA224116	SAMN15808891	JACMYG000000000.1	Pseudomonas	kielensis	MBT-1	Pseudomonas kielensis MBT-1	Contig	https://ftp.ncbi.nlm.nih.gov/genomes/all/GCF/014/236/655/GCF_014236655.1_ASM1423665v1	6047000	6047000	60.5	0	121	121	NCBI RefSeq	NCBI Prokaryotic Genome Annotation Pipeline (PGAP)	5685	5514	95
0148	GCF_900105635.1	PRJNA224116	SAMN04490188	FNTT00000000.1	Pseudomonas	kilonensis	DSM 13647	Pseudomonas kilonensis DSM 13647	Contig	https://ftp.ncbi.nlm.nih.gov/genomes/all/GCF/900/105/635/GCF_900105635.1_IMG-taxon_2639762655_annotated_assembly	6415378	6415378	60.5	0	2	2	NCBI RefSeq	NCBI Prokaryotic Genome Annotation Pipeline (PGAP)	5692	5448	66
0149	GCF_009296165.1	PRJNA224116	SAMN12688074	VUAZ00000000.1	Pseudomonas	kitaguniensis	MAFF 212408	Pseudomonas kitaguniensis MAFF 212408	Contig	https://ftp.ncbi.nlm.nih.gov/genomes/all/GCF/009/296/165/GCF_009296165.1_ASM929616v1	5872402	5872402	59	0	259	259	NCBI RefSeq	NCBI Prokaryotic Genome Annotation Pipeline (PGAP)	5422	5447	96
0150	GCF_000689415.1	PRJNA224116	SAMEA3139009	na	Pseudomonas	knackmussii	B13	Pseudomonas knackmussii B13	Complete Genome	https://ftp.ncbi.nlm.nih.gov/genomes/all/GCF/000/689/415/GCF_000689415.1_PKB13	6162905	6162905	65.5	1	1	1	NCBI RefSeq	NCBI Prokaryotic Genome Annotation Pipeline (PGAP)	5831	5637	79
0151	GCF_024169245.1	PRJNA224116	SAMN18247118	JALJWP000000000.1	Pseudomonas	koreensis	Ps 9-14	Pseudomonas koreensis Ps 9-14	Contig	https://ftp.ncbi.nlm.nih.gov/genomes/all/GCF/024/169/245/GCF_024169245.1_ASM2416924v1	5974792	5974792	60	0	1	1	NCBI RefSeq	NCBI Prokaryotic Genome Annotation Pipeline (PGAP)	5295	4787	62
0152	GCF_014269245.2	PRJNA224116	SAMN15248308	JABWSB000000000.2	Pseudomonas	kurunegalensis	RW1P2	Pseudomonas kurunegalensis RW1P2	Contig	https://ftp.ncbi.nlm.nih.gov/genomes/all/GCF/014/269/245/GCF_014269245.2_ASM1426924v2	5364230	5364230	62	0	61	61	NCBI RefSeq	NCBI Prokaryotic Genome Annotation Pipeline (PGAP)	5022	5993	73
0153	GCF_900106975.1	PRJNA224116	SAMN05216287	FNNU00000000.1	Pseudomonas	kuykendallii	NRRL B-59562	Pseudomonas kuykendallii NRRL B-59562	Scaffold	https://ftp.ncbi.nlm.nih.gov/genomes/all/GCF/900/106/975/GCF_900106975.1_IMG-taxon_2671180037_annotated_assembly	4690373	4689718	65.5	0	15	15	NCBI RefSeq	NCBI Prokaryotic Genome Annotation Pipeline (PGAP)	4419	5095	68
0154	GCF_001439845.1	PRJNA224116	SAMN03332052	JYLO00000000.1	Pseudomonas	lactis	DSM 29167	Pseudomonas lactis DSM 29167	Contig	https://ftp.ncbi.nlm.nih.gov/genomes/all/GCF/001/439/845/GCF_001439845.1_MG336	6733097	6733097	60	0	42	42	NCBI RefSeq	NCBI Prokaryotic Genome Annotation Pipeline (PGAP)	6169	5425	92
0155	GCF_016937615.1	PRJNA224116	SAMN17975957	JAFHKI000000000.1	Pseudomonas	lactucae	MAFF 301380	Pseudomonas lactucae MAFF 301380	Contig	https://ftp.ncbi.nlm.nih.gov/genomes/all/GCF/016/937/615/GCF_016937615.1_ASM1693761v1	6257033	6257033	60	0	268	268	NCBI RefSeq	NCBI Prokaryotic Genome Annotation Pipeline (PGAP)	5895	4682	64
0156	GCF_008807375.1	PRJNA224116	SAMN12607303	na	Pseudomonas	lalkuanensis	PE08	Pseudomonas lalkuanensis PE08	Complete Genome	https://ftp.ncbi.nlm.nih.gov/genomes/all/GCF/008/807/375/GCF_008807375.1_ASM880737v1	6056953	6056953	64	1	1	1	NCBI RefSeq	NCBI Prokaryotic Genome Annotation Pipeline (PGAP)	5575	5827	70
0157	GCF_018398425.1	PRJNA224116	SAMN16810909	JADPMV000000000.1	Pseudomonas	lalucatii	R1b54	Pseudomonas lalucatii R1b54	Contig	https://ftp.ncbi.nlm.nih.gov/genomes/all/GCF/018/398/425/GCF_018398425.1_ASM1839842v1	4583128	4583128	66.5	0	2	2	NCBI RefSeq	NCBI Prokaryotic Genome Annotation Pipeline (PGAP)	4303	4100	78
0158	GCF_014648275.1	PRJNA224116	SAMD00245333	BMQU00000000.1	Pseudomonas	laurentiana	JCM 32154	Pseudomonas laurentiana JCM 32154	Scaffold	https://ftp.ncbi.nlm.nih.gov/genomes/all/GCF/014/648/275/GCF_014648275.1_ASM1464827v1	5217212	5216908	58.5	0	223	223	NCBI RefSeq	NCBI Prokaryotic Genome Annotation Pipeline (PGAP)	4818	5851	77
0159	GCF_002934665.1	PRJNA224116	SAMN07222753	NIRS00000000.1	Pseudomonas	laurylsulfatiphila	AP3_16	Pseudomonas laurylsulfatiphila AP3_16	Contig	https://ftp.ncbi.nlm.nih.gov/genomes/all/GCF/002/934/665/GCF_002934665.1_ASM293466v1	6684644	6684644	60	0	13	13	NCBI RefSeq	NCBI Prokaryotic Genome Annotation Pipeline (PGAP)	5989	4004	66
0160	GCF_002906155.1	PRJNA224116	SAMN06289919	MUJK00000000.1	Pseudomonas	laurylsulfativorans	AP3_22	Pseudomonas laurylsulfativorans AP3_22	Contig	https://ftp.ncbi.nlm.nih.gov/genomes/all/GCF/002/906/155/GCF_002906155.1_ASM290615v1	6686052	6686052	59.5	0	30	30	NCBI RefSeq	NCBI Prokaryotic Genome Annotation Pipeline (PGAP)	6049	5505	68
0161	GCF_004920405.1	PRJNA224116	SAMN10220049	RFLV00000000.1	Pseudomonas	leptonychotis	CCM 8849	Pseudomonas leptonychotis CCM 8849	Contig	https://ftp.ncbi.nlm.nih.gov/genomes/all/GCF/004/920/405/GCF_004920405.1_ASM492040v1	4394381	4394381	58.5	0	29	29	NCBI RefSeq	NCBI Prokaryotic Genome Annotation Pipeline (PGAP)	4109	5489	91
0162	GCF_900101035.1	PRJNA224116	SAMN04490190	na	Pseudomonas	libanensis	DSM 17149	Pseudomonas libanensis DSM 17149	Chromosome	https://ftp.ncbi.nlm.nih.gov/genomes/all/GCF/900/101/035/GCF_900101035.1_IMG-taxon_2636416169_annotated_assembly	6263198	6263098	60	1	1	1	NCBI RefSeq	NCBI Prokaryotic Genome Annotation Pipeline (PGAP)	5681	5740	95
0163	GCF_018968705.1	PRJNA224116	SAMN19679079	na	Pseudomonas	lijiangensis	LJ2	Pseudomonas lijiangensis LJ2	Complete Genome	https://ftp.ncbi.nlm.nih.gov/genomes/all/GCF/018/968/705/GCF_018968705.1_ASM1896870v1	5870232	5870232	58	1	1	1	NCBI RefSeq	NCBI Prokaryotic Genome Annotation Pipeline (PGAP)	5037	5741	74
0164	GCF_900104735.1	PRJNA224116	SAMN04490191	na	Pseudomonas	lini	DSM 16768	Pseudomonas lini DSM 16768	Chromosome	https://ftp.ncbi.nlm.nih.gov/genomes/all/GCF/900/104/735/GCF_900104735.1_IMG-taxon_2636416176_annotated_assembly	6529836	6529736	58.5	1	1	1	NCBI RefSeq	NCBI Prokaryotic Genome Annotation Pipeline (PGAP)	5919	5750	84
0165	GCF_900109175.1	PRJNA224116	SAMN05216201	FNZE00000000.1	Pseudomonas	linyingensis	LMG 25967	Pseudomonas linyingensis LMG 25967	Scaffold	https://ftp.ncbi.nlm.nih.gov/genomes/all/GCF/900/109/175/GCF_900109175.1_IMG-taxon_2663762776_annotated_assembly	4721122	4718048	66	0	43	43	NCBI RefSeq	NCBI Prokaryotic Genome Annotation Pipeline (PGAP)	4448	4489	101
0166	GCF_900103705.1	PRJNA224116	SAMN04490192	FNLA00000000.1	Pseudomonas	lundensis	LMG 13517	Pseudomonas lundensis LMG 13517	Contig	https://ftp.ncbi.nlm.nih.gov/genomes/all/GCF/900/103/705/GCF_900103705.1_IMG-taxon_2639762560_annotated_assembly	5008343	5008343	58.5	0	2	2	NCBI RefSeq	NCBI Prokaryotic Genome Annotation Pipeline (PGAP)	4676	4839	97
0167	GCF_002563895.1	PRJNA224116	SAMN04488484	PDJB00000000.1	Pseudomonas	lurida	LMG 21995	Pseudomonas lurida LMG 21995	Contig	https://ftp.ncbi.nlm.nih.gov/genomes/all/GCF/002/563/895/GCF_002563895.1_ASM256389v1	6311648	6311648	60.5	0	1	1	NCBI RefSeq	NCBI Prokaryotic Genome Annotation Pipeline (PGAP)	5772	4946	68
0168	GCF_000759445.1	PRJNA224116	SAMN03077637	JRMB00000000.1	Pseudomonas	lutea	DSM 17257	Pseudomonas lutea DSM 17257	Contig	https://ftp.ncbi.nlm.nih.gov/genomes/all/GCF/000/759/445/GCF_000759445.1_ASM75944v1	5647497	5647497	60	0	5	5	NCBI RefSeq	NCBI Prokaryotic Genome Annotation Pipeline (PGAP)	4988	6229	75
0169	GCF_002091695.1	PRJNA224116	SAMD00046931	BDAF00000000.1	Pseudomonas	mandelii	NBRC 103147	Pseudomonas mandelii NBRC 103147	Contig	https://ftp.ncbi.nlm.nih.gov/genomes/all/GCF/002/091/695/GCF_002091695.1_ASM209169v1	6923671	6923671	59	0	106	106	NCBI RefSeq	NCBI Prokaryotic Genome Annotation Pipeline (PGAP)	6415	6500	104
0170	GCF_007109405.1	PRJNA224116	SAMN12229586	VJOY00000000.1	Pseudomonas	mangiferae	DMKU BBB3-04	Pseudomonas mangiferae BBB3-04	Contig	https://ftp.ncbi.nlm.nih.gov/genomes/all/GCF/007/109/405/GCF_007109405.1_ASM710940v1	4680836	4680836	67.5	0	41	41	NCBI RefSeq	NCBI Prokaryotic Genome Annotation Pipeline (PGAP)	4306	4193	57
0171	GCF_003052585.1	PRJNA224116	SAMN08891238	QASN00000000.1	Pseudomonas	mangrovi	TC11	Pseudomonas mangrovi TC11	Scaffold	https://ftp.ncbi.nlm.nih.gov/genomes/all/GCF/003/052/585/GCF_003052585.1_ASM305258v1	4054280	4054180	64	0	23	23	NCBI RefSeq	NCBI Prokaryotic Genome Annotation Pipeline (PGAP)	3822	3709	71
0172	GCF_900105325.1	PRJNA224116	SAMN04490193	FNSU00000000.1	Pseudomonas	marginalis	NCPPB 667	Pseudomonas marginalis NCPPB 667	Contig	https://ftp.ncbi.nlm.nih.gov/genomes/all/GCF/900/105/325/GCF_900105325.1_IMG-taxon_2639762561_annotated_assembly	7271315	7271315	60.5	0	4	4	NCBI RefSeq	NCBI Prokaryotic Genome Annotation Pipeline (PGAP)	6764	5892	66
0173	GCF_022810315.1	PRJNA224116	SAMN26994128	JALGRD000000000.1	Pseudomonas	marianensis	PS1	Pseudomonas marianensis PS1	Scaffold	https://ftp.ncbi.nlm.nih.gov/genomes/all/GCF/022/810/315/GCF_022810315.1_ASM2281031v1	4749370	4749030	62.5	0	103	103	NCBI RefSeq	NCBI Prokaryotic Genome Annotation Pipeline (PGAP)	4491	4271	85
0174	GCF_900116605.1	PRJNA224116	SAMN05216264	FPBC00000000.1	Pseudomonas	marincola	JCM 14761	Pseudomonas marincola JCM 14761	Scaffold	https://ftp.ncbi.nlm.nih.gov/genomes/all/GCF/900/116/605/GCF_900116605.1_IMG-taxon_2663763603_annotated_assembly	5020984	5020594	57	0	33	33	NCBI RefSeq	NCBI Prokaryotic Genome Annotation Pipeline (PGAP)	4618	4012	54
0175	GCF_014268655.2	PRJNA224116	SAMN15248338	JABWQX000000000.2	Pseudomonas	marvdashtae	SWRI102	Pseudomonas marvdashtae SWRI102	Contig	https://ftp.ncbi.nlm.nih.gov/genomes/all/GCF/014/268/655/GCF_014268655.2_ASM1426865v2	5899198	5899198	60.5	0	18	18	NCBI RefSeq	NCBI Prokaryotic Genome Annotation Pipeline (PGAP)	5364	4969	104
0176	GCF_014647635.1	PRJNA224116	SAMD00245291	BMPO00000000.1	Pseudomonas	matsuisoli	JCM 30078	Pseudomonas matsuisoli JCM 30078	Scaffold	https://ftp.ncbi.nlm.nih.gov/genomes/all/GCF/014/647/635/GCF_014647635.1_ASM1464763v1	4609972	4609962	59	0	20	20	NCBI RefSeq	NCBI Prokaryotic Genome Annotation Pipeline (PGAP)	4105	5468	87
0177	GCF_019139675.1	PRJNA224116	SAMN19473670	na	Pseudomonas	maumuensis	COW77	Pseudomonas maumuensis COW77	Complete Genome	https://ftp.ncbi.nlm.nih.gov/genomes/all/GCF/019/139/675/GCF_019139675.1_ASM1913967v1	5758328	5758328	64	1	1	1	NCBI RefSeq	NCBI Prokaryotic Genome Annotation Pipeline (PGAP)	5113	5493	62
0178	GCF_900106005.1	PRJNA224116	SAMN05216476	na	Pseudomonas	mediterranea	DSM 16733	Pseudomonas mediterranea DSM 16733	Chromosome	https://ftp.ncbi.nlm.nih.gov/genomes/all/GCF/900/106/005/GCF_900106005.1_IMG-taxon_2675902957_annotated_assembly	6346235	6346135	61	1	1	1	NCBI RefSeq	NCBI Prokaryotic Genome Annotation Pipeline (PGAP)	5599	4710	68
0179	GCF_000813265.1	PRJNA224116	SAMD00023447	BBQC00000000.1	Pseudomonas	mendocina	NBRC 14162	Pseudomonas mendocina NBRC 14162	Contig	https://ftp.ncbi.nlm.nih.gov/genomes/all/GCF/000/813/265/GCF_000813265.1_ASM81326v1	5124692	5124692	62.5	0	22	22	NCBI RefSeq	NCBI Prokaryotic Genome Annotation Pipeline (PGAP)	4814	5935	69
0180	GCF_024169545.1	PRJNA224116	SAMN18244814	JALJWU000000000.1	Pseudomonas	migulae	CFML 95-321	Pseudomonas migulae CFML 95-321	Contig	https://ftp.ncbi.nlm.nih.gov/genomes/all/GCF/024/169/545/GCF_024169545.1_ASM2416954v1	6477001	6477001	59.5	0	1	1	NCBI RefSeq	NCBI Prokaryotic Genome Annotation Pipeline (PGAP)	5871	5899	96
0181	GCF_900105115.1	PRJNA224116	SAMN05216205	FNRV00000000.1	Pseudomonas	mohnii	DSM 18327	Pseudomonas mohnii DSM 18327	Contig	https://ftp.ncbi.nlm.nih.gov/genomes/all/GCF/900/105/115/GCF_900105115.1_IMG-taxon_2667527224_annotated_assembly	6592588	6592588	59.5	0	2	2	NCBI RefSeq	NCBI Prokaryotic Genome Annotation Pipeline (PGAP)	6095	5810	77
0182	GCF_014268495.2	PRJNA224116	SAMN15248347	na	Pseudomonas	monsensis	PGSB 8459	Pseudomonas monsensis PGSB 8459	Complete Genome	https://ftp.ncbi.nlm.nih.gov/genomes/all/GCF/014/268/495/GCF_014268495.2_ASM1426849v2	6422728	6422728	60	2	2	2	NCBI RefSeq	NCBI Prokaryotic Genome Annotation Pipeline (PGAP)	5715	5784	73
0183	GCF_000621245.1	PRJNA224116	SAMN02743984	JHYV00000000.1	Pseudomonas	monteilii	DSM 14164	Pseudomonas monteilii DSM 14164	Scaffold	https://ftp.ncbi.nlm.nih.gov/genomes/all/GCF/000/621/245/GCF_000621245.1_ASM62124v1	6308713	6308428	61	0	85	86	NCBI RefSeq	NCBI Prokaryotic Genome Annotation Pipeline (PGAP)	6054	5894	74
0184	GCF_900102045.1	PRJNA224116	SAMN04490195	FNKJ00000000.1	Pseudomonas	moorei	DSM 12647	Pseudomonas moorei DSM 12647	Contig	https://ftp.ncbi.nlm.nih.gov/genomes/all/GCF/900/102/045/GCF_900102045.1_IMG-taxon_2639762638_annotated_assembly	6546438	6546438	59.5	0	4	4	NCBI RefSeq	NCBI Prokaryotic Genome Annotation Pipeline (PGAP)	6087	5735	104
0185	GCF_023241715.1	PRJNA224116	SAMN27770878	JALQCW000000000.1	Pseudomonas	morbosilactucae	MAFF 302030	Pseudomonas morbosilactucae MAFF 302030	Contig	https://ftp.ncbi.nlm.nih.gov/genomes/all/GCF/023/241/715/GCF_023241715.1_ASM2324171v1	7230175	7230175	62	0	160	160	NCBI RefSeq	NCBI Prokaryotic Genome Annotation Pipeline (PGAP)	6739	5742	79
0186	GCF_019823065.1	PRJNA224116	SAMN20845043	na	Pseudomonas	mosselii	DSM 17497	Pseudomonas mosselii DSM 17497	Complete Genome	https://ftp.ncbi.nlm.nih.gov/genomes/all/GCF/019/823/065/GCF_019823065.1_ASM1982306v1	6346252	6346252	63.5	2	2	2	NCBI RefSeq	NCBI Prokaryotic Genome Annotation Pipeline (PGAP)	5926	5127	87
0187	GCF_900106045.1	PRJNA224116	SAMN05216202	na	Pseudomonas	mucidolens	LMG 2223	Pseudomonas mucidolens LMG 2223	Chromosome	https://ftp.ncbi.nlm.nih.gov/genomes/all/GCF/900/106/045/GCF_900106045.1_IMG-taxon_2667527233_annotated_assembly	5853167	5853067	59	1	1	1	NCBI RefSeq	NCBI Prokaryotic Genome Annotation Pipeline (PGAP)	5426	6306	70
0188	GCF_015461845.1	PRJNA224116	SAMN15848106	JACOPW000000000.1	Pseudomonas	mucoides	P154a	Pseudomonas mucoides P154a	Scaffold	https://ftp.ncbi.nlm.nih.gov/genomes/all/GCF/015/461/845/GCF_015461845.1_ASM1546184v1	7041063	7040872	58.5	0	20	20	NCBI RefSeq	NCBI Prokaryotic Genome Annotation Pipeline (PGAP)	6546	6039	61
0189	GCF_019139535.1	PRJNA224116	SAMN19473673	na	Pseudomonas	muyukensis	COW39	Pseudomonas muyukensis COW39	Complete Genome	https://ftp.ncbi.nlm.nih.gov/genomes/all/GCF/019/139/535/GCF_019139535.1_ASM1913953v1	5527654	5527654	65	1	1	1	NCBI RefSeq	NCBI Prokaryotic Genome Annotation Pipeline (PGAP)	4916	5580	68
0190	GCF_004682045.1	PRJNA224116	SAMN09781218	QUZT00000000.1	Pseudomonas	nabeulensis	E10B	Pseudomonas nabeulensis E10B	Contig	https://ftp.ncbi.nlm.nih.gov/genomes/all/GCF/004/682/045/GCF_004682045.1_ASM468204v1	6763512	6763512	60	0	150	150	NCBI RefSeq	NCBI Prokaryotic Genome Annotation Pipeline (PGAP)	6179	3928	62
0191	GCF_015461835.1	PRJNA224116	SAMN15848192	JACOPX000000000.1	Pseudomonas	neuropathica	P155	Pseudomonas neuropathica P155	Scaffold	https://ftp.ncbi.nlm.nih.gov/genomes/all/GCF/015/461/835/GCF_015461835.1_ASM1546183v1	6476103	6475715	59	0	50	50	NCBI RefSeq	NCBI Prokaryotic Genome Annotation Pipeline (PGAP)	5779	6083	58
0192	GCF_003797945.1	PRJNA224116	SAMN10393854	RKKU00000000.1	Pseudomonas	neustonica	SSM26	Pseudomonas neustonica SSM26	Contig	https://ftp.ncbi.nlm.nih.gov/genomes/all/GCF/003/797/945/GCF_003797945.1_ASM379794v1	4334573	4334573	56	0	77	77	NCBI RefSeq	NCBI Prokaryotic Genome Annotation Pipeline (PGAP)	4051	5527	73
0193	GCF_005877905.1	PRJNA224116	SAMN11465145	SWDV00000000.1	Pseudomonas	nicosulfuronedens	LAM1902	Pseudomonas nicosulfuronedens LAM1902	Contig	https://ftp.ncbi.nlm.nih.gov/genomes/all/GCF/005/877/905/GCF_005877905.1_ASM587790v1	6677205	6677205	64.5	0	141	141	NCBI RefSeq	NCBI Prokaryotic Genome Annotation Pipeline (PGAP)	6186	5552	71
0194	GCF_002091755.1	PRJNA224116	SAMD00046934	BDAI00000000.1	Pseudomonas	nitroreducens	NBRC 12694	Pseudomonas nitroreducens NBRC 12694	Contig	https://ftp.ncbi.nlm.nih.gov/genomes/all/GCF/002/091/755/GCF_002091755.1_ASM209175v1	6105137	6105137	65	0	40	40	NCBI RefSeq	NCBI Prokaryotic Genome Annotation Pipeline (PGAP)	5657	6329	69
0195	GCF_024296925.1	PRJNA224116	SAMN29447703	na	Pseudomonas	nunensis	In5	Pseudomonas nunensis In5	Complete Genome	https://ftp.ncbi.nlm.nih.gov/genomes/all/GCF/024/296/925/GCF_024296925.1_ASM2429692v1	7328926	7328926	59	1	1	1	NCBI RefSeq	NCBI Prokaryotic Genome Annotation Pipeline (PGAP)	6505	5966	85
0196	GCF_000237065.1	PRJNA224116	SAMN02604099	na	Pseudomonas	ogarae	F113	Pseudomonas ogarae F113	Complete Genome	https://ftp.ncbi.nlm.nih.gov/genomes/all/GCF/000/237/065/GCF_000237065.1_ASM23706v1	6845832	6845832	60.5	1	1	1	NCBI RefSeq	NCBI Prokaryotic Genome Annotation Pipeline (PGAP)	6127	4401	76
0197	GCF_002197815.1	PRJNA224116	SAMN07213127	NIUB00000000.1	Pseudomonas	oleovorans	DSM 1045	Pseudomonas oleovorans DSM 1045	Contig	https://ftp.ncbi.nlm.nih.gov/genomes/all/GCF/002/197/815/GCF_002197815.1_ASM219781v1	4852859	4852859	62	0	109	109	NCBI RefSeq	NCBI Prokaryotic Genome Annotation Pipeline (PGAP)	4740	3630	61
0198	GCF_021726475.1	PRJNA224116	SAMN25166451	JAKJRU000000000.1	Pseudomonas	oligotrophica	JM10B5a	Pseudomonas oligotrophica JM10B5a	Contig	https://ftp.ncbi.nlm.nih.gov/genomes/all/GCF/021/726/475/GCF_021726475.1_ASM2172647v1	3978222	3978222	67	0	20	20	NCBI RefSeq	NCBI Prokaryotic Genome Annotation Pipeline (PGAP)	3781	5415	82
0199	GCF_900105795.1	PRJNA224116	SAMN04490197	na	Pseudomonas	orientalis	LMG 23660	Pseudomonas orientalis LMG 23660	Chromosome	https://ftp.ncbi.nlm.nih.gov/genomes/all/GCF/900/105/795/GCF_900105795.1_IMG-taxon_2636416190_annotated_assembly	6130232	6130132	60	1	1	1	NCBI RefSeq	NCBI Prokaryotic Genome Annotation Pipeline (PGAP)	5522	3990	68
0200	GCF_020831405.1	PRJNA224116	SAMN22870558	JAJHPU000000000.1	Pseudomonas	oryzagri	MAHUQ-58	Pseudomonas oryzagri MAHUQ-58	Scaffold	https://ftp.ncbi.nlm.nih.gov/genomes/all/GCF/020/831/405/GCF_020831405.1_ASM2083140v1	4536129	4535926	67	0	46	46	NCBI RefSeq	NCBI Prokaryotic Genome Annotation Pipeline (PGAP)	4185	4518	73
0201	GCF_014269185.2	PRJNA224116	SAMN15248310	JABWRZ000000000.2	Pseudomonas	oryzicola	RD9SR1	Pseudomonas oryzicola RD9SR1	Contig	https://ftp.ncbi.nlm.nih.gov/genomes/all/GCF/014/269/185/GCF_014269185.2_ASM1426918v2	5250451	5250451	62.5	0	24	24	NCBI RefSeq	NCBI Prokaryotic Genome Annotation Pipeline (PGAP)	4896	4591	64
0202	GCF_012986195.1	PRJNA224116	SAMN14381949	JAAQXS000000000.1	Pseudomonas	oryzihabitans	DSM 6835	Pseudomonas oryzihabitans DSM 6835	Contig	https://ftp.ncbi.nlm.nih.gov/genomes/all/GCF/012/986/195/GCF_012986195.1_ASM1298619v1	5038716	5038716	66	0	13	13	NCBI RefSeq	NCBI Prokaryotic Genome Annotation Pipeline (PGAP)	4700	5794	66
0203	GCF_900111835.1	PRJNA224116	SAMN05216263	FOJP00000000.1	Pseudomonas	otitidis	DSM 17224	Pseudomonas otitidis DSM 17224	Scaffold	https://ftp.ncbi.nlm.nih.gov/genomes/all/GCF/900/111/835/GCF_900111835.1_IMG-taxon_2663762781_annotated_assembly	6344741	6342150	66.5	0	50	50	NCBI RefSeq	NCBI Prokaryotic Genome Annotation Pipeline (PGAP)	5929	5296	72
0204	GCF_003131185.1	PRJNA224116	SAMN09090848	QFFU00000000.1	Pseudomonas	ovata	F51	Pseudomonas ovata F51	Contig	https://ftp.ncbi.nlm.nih.gov/genomes/all/GCF/003/131/185/GCF_003131185.1_ASM313118v1	6445752	6445752	61.5	0	72	72	NCBI RefSeq	NCBI Prokaryotic Genome Annotation Pipeline (PGAP)	5891	5293	64
0205	GCF_003031675.1	PRJNA224116	SAMN08801631	PYWX00000000.1	Pseudomonas	palleroniana	LMG 23076	Pseudomonas palleroniana LMG 23076	Contig	https://ftp.ncbi.nlm.nih.gov/genomes/all/GCF/003/031/675/GCF_003031675.1_ASM303167v1	6120652	6120652	60.5	0	91	91	NCBI RefSeq	NCBI Prokaryotic Genome Annotation Pipeline (PGAP)	5554	5430	73
0206	GCF_017848315.1	PRJNA224116	SAMN18092217	JAFKEC000000000.1	Pseudomonas	palmensis	BBB001	Pseudomonas palmensis BBB001	Scaffold	https://ftp.ncbi.nlm.nih.gov/genomes/all/GCF/017/848/315/GCF_017848315.1_ASM1784831v1	5907058	5906850	64	0	128	128	NCBI RefSeq	NCBI Prokaryotic Genome Annotation Pipeline (PGAP)	5556	5300	68
0207	GCF_900099785.1	PRJNA224116	SAMN05216272	FNDS00000000.1	Pseudomonas	panipatensis	CCM 7469	Pseudomonas panipatensis CCM 7469	Scaffold	https://ftp.ncbi.nlm.nih.gov/genomes/all/GCF/900/099/785/GCF_900099785.1_IMG-taxon_2663762770_annotated_assembly	5775530	5775045	65.5	0	34	34	NCBI RefSeq	NCBI Prokaryotic Genome Annotation Pipeline (PGAP)	5432	5910	62
0208	GCF_904063055.1	PRJNA224116	SAMEA7131759	CAJFCN000000000.1	Pseudomonas	paracarnis	V5/DAB/2/5	Pseudomonas paracarnis V5/DAB/2/5	Contig	https://ftp.ncbi.nlm.nih.gov/genomes/all/GCF/904/063/055/GCF_904063055.1_V5	6133751	6133751	60	0	127	127	NCBI RefSeq	NCBI Prokaryotic Genome Annotation Pipeline (PGAP)	5695	5755	65
0209	GCF_002601815.1	PRJNA224116	SAMN07191896	NIQD00000000.1	Pseudomonas	paraeruginosa	ATCC 9027	Pseudomonas paraeruginosa ATCC 9027	Scaffold	https://ftp.ncbi.nlm.nih.gov/genomes/all/GCF/002/601/815/GCF_002601815.1_ASM260181v1	6350027	6349216	66.5	0	56	56	NCBI RefSeq	NCBI Prokaryotic Genome Annotation Pipeline (PGAP)	6006	4414	64
0210	GCF_000425765.1	PRJNA224116	SAMN02441530	AUEB00000000.1	Pseudomonas	parafulva	DSM 17004	Pseudomonas parafulva DSM 17004	Scaffold	https://ftp.ncbi.nlm.nih.gov/genomes/all/GCF/000/425/765/GCF_000425765.1_ASM42576v1	4956622	4950980	62	0	32	40	NCBI RefSeq	NCBI Prokaryotic Genome Annotation Pipeline (PGAP)	4537	5270	73
0211	GCF_001439735.1	PRJNA224116	SAMN03332051	JYLN00000000.1	Pseudomonas	paralactis	DSM 29164	Pseudomonas paralactis DSM 29164	Contig	https://ftp.ncbi.nlm.nih.gov/genomes/all/GCF/001/439/735/GCF_001439735.1_mG273	6015212	6015212	59.5	0	37	37	NCBI RefSeq	NCBI Prokaryotic Genome Annotation Pipeline (PGAP)	5440	4466	86
0212	GCF_019655855.2	PRJNA224116	SAMD00248604	BPFX00000000.2	Pseudomonas	paralcaligenes	MRCP1333	Pseudomonas paralcaligenes MRCP1333	Contig	https://ftp.ncbi.nlm.nih.gov/genomes/all/GCF/019/655/855/GCF_019655855.2_ASM1965585v2	5408033	5408033	66.5	0	50	50	NCBI RefSeq	NCBI Prokaryotic Genome Annotation Pipeline (PGAP)	5042	4173	66
0213	GCF_904063065.1	PRJNA224116	SAMEA7131757	CAJFCL000000000.1	Pseudomonas	paraversuta	V4/DAB/S4/2a	Pseudomonas paraversuta V4/DAB/S4/2a	Contig	https://ftp.ncbi.nlm.nih.gov/genomes/all/GCF/904/063/065/GCF_904063065.1_V4	5003389	5003389	58.5	0	69	69	NCBI RefSeq	NCBI Prokaryotic Genome Annotation Pipeline (PGAP)	4617	4229	62
0214	GCF_012986145.1	PRJNA224116	SAMN14381952	JAAQXQ000000000.1	Pseudomonas	peli	DSM 17833	Pseudomonas peli DSM 17833	Contig	https://ftp.ncbi.nlm.nih.gov/genomes/all/GCF/012/986/145/GCF_012986145.1_ASM1298614v1	4511138	4511138	59.5	0	15	15	NCBI RefSeq	NCBI Prokaryotic Genome Annotation Pipeline (PGAP)	4341	5174	93
0215	GCF_014268935.2	PRJNA224116	SAMN15248326	JABWRJ000000000.2	Pseudomonas	peradeniyensis	BW13M1	Pseudomonas peradeniyensis BW13M1	Contig	https://ftp.ncbi.nlm.nih.gov/genomes/all/GCF/014/268/935/GCF_014268935.2_ASM1426893v2	5917468	5917468	64.5	0	9	9	NCBI RefSeq	NCBI Prokaryotic Genome Annotation Pipeline (PGAP)	5379	6072	64
0216	GCF_024112395.1	PRJNA224116	SAMN19876195	na	Pseudomonas	pergaminensis	1008	Pseudomonas pergaminensis 1008	Complete Genome	https://ftp.ncbi.nlm.nih.gov/genomes/all/GCF/024/112/395/GCF_024112395.1_ASM2411239v1	6609162	6609162	60.5	1	1	1	NCBI RefSeq	NCBI Prokaryotic Genome Annotation Pipeline (PGAP)	6049	5464	71
0217	GCF_021166635.1	PRJNA224116	SAMN23560408	JAJOZG000000000.1	Pseudomonas	petroselini	MAFF 311094	Pseudomonas petroselini MAFF 311094	Contig	https://ftp.ncbi.nlm.nih.gov/genomes/all/GCF/021/166/635/GCF_021166635.1_ASM2116663v1	6944956	6944956	60	0	332	332	NCBI RefSeq	NCBI Prokaryotic Genome Annotation Pipeline (PGAP)	6477	6255	71
0218	GCF_015461805.1	PRJNA224116	SAMN16090520	JACVZE000000000.1	Pseudomonas	pisciculturae	P115	Pseudomonas pisciculturae P115	Scaffold	https://ftp.ncbi.nlm.nih.gov/genomes/all/GCF/015/461/805/GCF_015461805.1_ASM1546180v1	6223697	6223601	60	0	20	20	NCBI RefSeq	NCBI Prokaryotic Genome Annotation Pipeline (PGAP)	5641	4729	75
0219	GCF_009380155.1	PRJNA224116	SAMN13064563	WHUV00000000.1	Pseudomonas	piscis	MC042	Pseudomonas piscis MC042	Contig	https://ftp.ncbi.nlm.nih.gov/genomes/all/GCF/009/380/155/GCF_009380155.1_ASM938015v1	6927622	6927622	63.5	0	20	20	NCBI RefSeq	NCBI Prokaryotic Genome Annotation Pipeline (PGAP)	6437	4746	74
0220	GCF_015351605.1	PRJNA224116	SAMN15829822	JACMYF000000000.1	Pseudomonas	pisicola	P50	Pseudomonas pisicola P50	Contig	https://ftp.ncbi.nlm.nih.gov/genomes/all/GCF/015/351/605/GCF_015351605.1_ASM1535160v1	6905873	6905873	58	0	48	48	NCBI RefSeq	NCBI Prokaryotic Genome Annotation Pipeline (PGAP)	6293	6021	68
0221	GCF_000688275.1	PRJNA224116	SAMN02743900	JHYX00000000.1	Pseudomonas	plecoglossicida	DSM 15088	Pseudomonas plecoglossicida DSM 15088	Scaffold	https://ftp.ncbi.nlm.nih.gov/genomes/all/GCF/000/688/275/GCF_000688275.1_ASM68827v1	5347571	5347541	62.5	0	58	58	NCBI RefSeq	NCBI Prokaryotic Genome Annotation Pipeline (PGAP)	4992	5274	98
0222	GCF_900103965.1	PRJNA224116	SAMN04490208	na	Pseudomonas	poae	LMG 21465	Pseudomonas poae LMG 21465	Chromosome	https://ftp.ncbi.nlm.nih.gov/genomes/all/GCF/900/103/965/GCF_900103965.1_IMG-taxon_2639762637_annotated_assembly	5950238	5950138	60	1	1	1	NCBI RefSeq	NCBI Prokaryotic Genome Annotation Pipeline (PGAP)	5366	3434	66
0223	GCF_900105995.1	PRJNA224116	SAMN05216296	na	Pseudomonas	pohangensis	DSM 17875	Pseudomonas pohangensis DSM 17875	Chromosome	https://ftp.ncbi.nlm.nih.gov/genomes/all/GCF/900/105/995/GCF_900105995.1_IMG-taxon_2667527387_annotated_assembly	3769689	3769589	59.5	1	1	1	NCBI RefSeq	NCBI Prokaryotic Genome Annotation Pipeline (PGAP)	3527	4431	100
0224	GCF_008638305.1	PRJNA224116	SAMN12645869	VTPZ00000000.1	Pseudomonas	profundi	M5	Pseudomonas profundi M5	Scaffold	https://ftp.ncbi.nlm.nih.gov/genomes/all/GCF/008/638/305/GCF_008638305.1_ASM863830v1	4212028	4211976	58.5	0	56	56	NCBI RefSeq	NCBI Prokaryotic Genome Annotation Pipeline (PGAP)	3919	5340	91
0225	GCF_014269025.2	PRJNA224116	SAMN15248319	na	Pseudomonas	promysalinigenes	RW10S1	Pseudomonas promysalinigenes RW10S1	Complete Genome	https://ftp.ncbi.nlm.nih.gov/genomes/all/GCF/014/269/025/GCF_014269025.2_ASM1426902v2	5046521	5046521	60.5	1	1	1	NCBI RefSeq	NCBI Prokaryotic Genome Annotation Pipeline (PGAP)	4586	6160	69
0226	GCF_900105155.1	PRJNA224116	SAMN05216222	na	Pseudomonas	prosekii	LMG 26867	Pseudomonas prosekii LMG 26867	Chromosome	https://ftp.ncbi.nlm.nih.gov/genomes/all/GCF/900/105/155/GCF_900105155.1_IMG-taxon_2663762789_annotated_assembly	6092055	6091955	59.5	1	1	1	NCBI RefSeq	NCBI Prokaryotic Genome Annotation Pipeline (PGAP)	5499	6143	88
0227	GCF_900560965.1	PRJNA224116	SAMEA4895849	na	Pseudomonas	protegens	CHA0	Pseudomonas protegens CHA0	Complete Genome	https://ftp.ncbi.nlm.nih.gov/genomes/all/GCF/900/560/965/GCF_900560965.1_PPRCHA0	6868303	6868303	63	1	1	1	NCBI RefSeq	NCBI Prokaryotic Genome Annotation Pipeline (PGAP)	6267	5670	78
0228	GCF_007858275.1	PRJNA224116	SAMN12034948	VFEV00000000.1	Pseudomonas	proteolytica	DSM 15321	Pseudomonas proteolytica DSM 15321	Contig	https://ftp.ncbi.nlm.nih.gov/genomes/all/GCF/007/858/275/GCF_007858275.1_ASM785827v1	6350040	6350040	60	0	107	107	NCBI RefSeq	NCBI Prokaryotic Genome Annotation Pipeline (PGAP)	5875	4757	73
0229	GCF_001043005.1	PRJNA224116	SAMN03328796	JYKZ00000000.1	Pseudomonas	psychrophila	DSM 17535	Pseudomonas psychrophila DSM 17535	Contig	https://ftp.ncbi.nlm.nih.gov/genomes/all/GCF/001/043/005/GCF_001043005.1_G8688	5334010	5334010	57	0	126	126	NCBI RefSeq	NCBI Prokaryotic Genome Annotation Pipeline (PGAP)	4940	5382	102
0230	GCF_900102665.1	PRJNA224116	SAMN05216279	FMWB00000000.1	Pseudomonas	psychrotolerans	DSM 15758	Pseudomonas psychrotolerans DSM 15758	Scaffold	https://ftp.ncbi.nlm.nih.gov/genomes/all/GCF/900/102/665/GCF_900102665.1_IMG-taxon_2663763601_annotated_assembly	5731800	5730835	65.5	0	61	61	NCBI RefSeq	NCBI Prokaryotic Genome Annotation Pipeline (PGAP)	5441	5297	61
0231	GCF_900142655.1	PRJNA224116	SAMN05216288	FRBQ00000000.1	Pseudomonas	punonensis	CECT 8089	Pseudomonas punonensis CECT 8089	Scaffold	https://ftp.ncbi.nlm.nih.gov/genomes/all/GCF/900/142/655/GCF_900142655.1_IMG-taxon_2671180065_annotated_assembly	4809638	4808353	61.5	0	20	20	NCBI RefSeq	NCBI Prokaryotic Genome Annotation Pipeline (PGAP)	4519	5379	101
0232	GCF_000412675.1	PRJNA224116	SAMD00061028	na	Pseudomonas	putida	NBRC 14164	Pseudomonas putida NBRC 14164	Complete Genome	https://ftp.ncbi.nlm.nih.gov/genomes/all/GCF/000/412/675/GCF_000412675.1_ASM41267v1	6156701	6156701	62	1	1	1	NCBI RefSeq	NCBI Prokaryotic Genome Annotation Pipeline (PGAP)	5555	4347	76
0233	GCF_021147825.1	PRJNA224116	SAMN18822566	JAGTPI000000000.1	Pseudomonas	quasicaspiana	CDFA553	Pseudomonas quasicaspiana CDFA553	Contig	https://ftp.ncbi.nlm.nih.gov/genomes/all/GCF/021/147/825/GCF_021147825.1_ASM2114782v1	6508284	6508284	56.5	0	138	138	NCBI RefSeq	NCBI Prokaryotic Genome Annotation Pipeline (PGAP)	5900	5640	66
0234	GCF_026410085.1	PRJNA224116	SAMN31675824	na	Pseudomonas	quebecensis	na	Pseudomonas quebecensis S1Bt42	Chromosome	https://ftp.ncbi.nlm.nih.gov/genomes/all/GCF/026/410/085/GCF_026410085.1_ASM2641008v1	5625555	5625455	60.5	1	1	1	NCBI RefSeq	NCBI Prokaryotic Genome Annotation Pipeline (PGAP)	5204	5418	87
0235	GCF_012033695.1	PRJNA224116	SAMN14402107	JAAVJI000000000.1	Pseudomonas	quercus	hsmgli-8	Pseudomonas quercus hsmgli-8	Scaffold	https://ftp.ncbi.nlm.nih.gov/genomes/all/GCF/012/033/695/GCF_012033695.1_ASM1203369v1	4982754	4982744	59	0	50	50	NCBI RefSeq	NCBI Prokaryotic Genome Annotation Pipeline (PGAP)	4615	5574	71
0236	GCF_900536025.1	PRJNA224116	SAMEA4836241	UNOZ00000000.1	Pseudomonas	reidholzensis	CCOS 865	Pseudomonas reidholzensis CCOS 865	Contig	https://ftp.ncbi.nlm.nih.gov/genomes/all/GCF/900/536/025/GCF_900536025.1_PREIDCCOS865	6162601	6162601	64	0	45	45	NCBI RefSeq	NCBI Prokaryotic Genome Annotation Pipeline (PGAP)	5559	5561	94
0237	GCF_900104125.1	PRJNA224116	SAMN04490202	na	Pseudomonas	reinekei	DSM 18361	Pseudomonas reinekei DSM 18361	Chromosome	https://ftp.ncbi.nlm.nih.gov/genomes/all/GCF/900/104/125/GCF_900104125.1_IMG-taxon_2639762506_annotated_assembly	6312685	6312585	59	1	1	1	NCBI RefSeq	NCBI Prokaryotic Genome Annotation Pipeline (PGAP)	5788	5471	66
0238	GCF_000423545.1	PRJNA224116	SAMN02441499	AUIE00000000.1	Pseudomonas	resinovorans	DSM 21078	Pseudomonas resinovorans DSM 21078	Scaffold	https://ftp.ncbi.nlm.nih.gov/genomes/all/GCF/000/423/545/GCF_000423545.1_ASM42354v1	6027681	6023876	63.5	0	53	59	NCBI RefSeq	NCBI Prokaryotic Genome Annotation Pipeline (PGAP)	5626	4093	91
0239	GCF_005250615.1	PRJNA224116	SAMN11470674	SULM00000000.1	Pseudomonas	rhizoryzae	RY24	Pseudomonas rhizoryzae RY24	Contig	https://ftp.ncbi.nlm.nih.gov/genomes/all/GCF/005/250/615/GCF_005250615.1_ASM525061v1	5346010	5346010	64.5	0	45	45	NCBI RefSeq	NCBI Prokaryotic Genome Annotation Pipeline (PGAP)	4954	5753	88
0240	GCF_000761155.1	PRJNA224116	SAMN03077633	na	Pseudomonas	rhizosphaerae	DSM 16299	Pseudomonas rhizosphaerae DSM 16299	Complete Genome	https://ftp.ncbi.nlm.nih.gov/genomes/all/GCF/000/761/155/GCF_000761155.1_ASM76115v1	4688635	4688635	61.5	1	1	1	NCBI RefSeq	NCBI Prokaryotic Genome Annotation Pipeline (PGAP)	4225	5711	69
0241	GCF_900105575.1	PRJNA224116	SAMN04490209	na	Pseudomonas	rhodesiae	LMG 17764	Pseudomonas rhodesiae LMG 17764	Chromosome	https://ftp.ncbi.nlm.nih.gov/genomes/all/GCF/900/105/575/GCF_900105575.1_IMG-taxon_2639763190_annotated_assembly	6417799	6417699	60	1	1	1	NCBI RefSeq	NCBI Prokaryotic Genome Annotation Pipeline (PGAP)	5931	5177	64
0242	GCF_018336155.1	PRJNA224116	SAMN18880036	JAGYHF000000000.1	Pseudomonas	rustica	MBT-4	Pseudomonas rustica MBT-4	Contig	https://ftp.ncbi.nlm.nih.gov/genomes/all/GCF/018/336/155/GCF_018336155.1_ASM1833615v1	5861604	5861604	58.5	0	46	46	NCBI RefSeq	NCBI Prokaryotic Genome Annotation Pipeline (PGAP)	5383	3885	55
0243	GCF_900115715.1	PRJNA224116	SAMN05216229	FOXM00000000.1	Pseudomonas	sagittaria	JCM 18195	Pseudomonas sagittaria JCM 18195	Scaffold	https://ftp.ncbi.nlm.nih.gov/genomes/all/GCF/900/115/715/GCF_900115715.1_IMG-taxon_2663762798_annotated_assembly	4607575	4607240	66.5	0	44	44	NCBI RefSeq	NCBI Prokaryotic Genome Annotation Pipeline (PGAP)	4319	5491	91
0244	GCF_008638345.1	PRJNA224116	SAMN11954203	VTVA00000000.1	Pseudomonas	saliphila	16W4-4-3	Pseudomonas saliphila 16W4-4-3	Contig	https://ftp.ncbi.nlm.nih.gov/genomes/all/GCF/008/638/345/GCF_008638345.1_ASM863834v1	4370183	4370183	58.5	0	59	59	NCBI RefSeq	NCBI Prokaryotic Genome Annotation Pipeline (PGAP)	3995	6195	69
0245	GCF_014268375.2	PRJNA224116	SAMN15248353	na	Pseudomonas	salmasensis	SWRI126	Pseudomonas salmasensis SWRI126	Complete Genome	https://ftp.ncbi.nlm.nih.gov/genomes/all/GCF/014/268/375/GCF_014268375.2_ASM1426837v2	6289056	6289056	60	1	1	1	NCBI RefSeq	NCBI Prokaryotic Genome Annotation Pipeline (PGAP)	5711	6820	98
0246	GCF_900107155.1	PRJNA224116	SAMN05216247	FNOX00000000.1	Pseudomonas	salomonii	ICMP 14252	Pseudomonas salomonii ICMP 14252	Scaffold	https://ftp.ncbi.nlm.nih.gov/genomes/all/GCF/900/107/155/GCF_900107155.1_IMG-taxon_2663763605_annotated_assembly	6954378	6949283	59.5	0	39	39	NCBI RefSeq	NCBI Prokaryotic Genome Annotation Pipeline (PGAP)	6362	5283	58
0247	GCF_900105185.1	PRJNA224116	SAMN05216178	FNTJ00000000.1	Pseudomonas	saponiphila	DSM 9751	Pseudomonas saponiphila DSM 9751	Contig	https://ftp.ncbi.nlm.nih.gov/genomes/all/GCF/900/105/185/GCF_900105185.1_IMG-taxon_2667528183_annotated_assembly	7375852	7375852	62.5	0	4	4	NCBI RefSeq	NCBI Prokaryotic Genome Annotation Pipeline (PGAP)	7081	4700	74
0248	GCF_001401285.1	PRJNA224116	SAMN03976268	LJRJ00000000.1	Pseudomonas	savastanoi	ICMP 4352	Pseudomonas savastanoi ICMP 4352	Scaffold	https://ftp.ncbi.nlm.nih.gov/genomes/all/GCF/001/401/285/GCF_001401285.1_PsvICMP4352	6023336	6023031	57.5	0	321	321	NCBI RefSeq	NCBI Prokaryotic Genome Annotation Pipeline (PGAP)	5665	4656	89
0249	GCF_007858365.1	PRJNA224116	SAMN12046035	VFIO00000000.1	Pseudomonas	saxonica	DSM 108989	Pseudomonas saxonica DSM 108989	Contig	https://ftp.ncbi.nlm.nih.gov/genomes/all/GCF/007/858/365/GCF_007858365.1_ASM785836v1	5310198	5310198	56	0	40	40	NCBI RefSeq	NCBI Prokaryotic Genome Annotation Pipeline (PGAP)	4866	4273	67
0250	GCF_017589465.1	PRJNA224116	SAMN17134837	JAELYA000000000.1	Pseudomonas	schmalbachii	Milli4	Pseudomonas schmalbachii Milli4	Contig	https://ftp.ncbi.nlm.nih.gov/genomes/all/GCF/017/589/465/GCF_017589465.1_ASM1758946v1	5472909	5472909	64.5	0	49	49	NCBI RefSeq	NCBI Prokaryotic Genome Annotation Pipeline (PGAP)	4883	4155	64
0251	GCF_900188155.1	PRJNA224116	SAMN05216255	FZOG00000000.1	Pseudomonas	segetis	CIP 108523	Pseudomonas segetis CIP 108523	Scaffold	https://ftp.ncbi.nlm.nih.gov/genomes/all/GCF/900/188/155/GCF_900188155.1_IMG-taxon_2671180091_annotated_assembly	4725422	4723247	56.5	0	16	16	NCBI RefSeq	NCBI Prokaryotic Genome Annotation Pipeline (PGAP)	4378	7108	115
0252	GCF_900102335.1	PRJNA224116	SAMN05216381	FNBM00000000.1	Pseudomonas	seleniipraecipitans	LMG 25475	Pseudomonas seleniipraecipitans LMG 25475	Scaffold	https://ftp.ncbi.nlm.nih.gov/genomes/all/GCF/900/102/335/GCF_900102335.1_IMG-taxon_2671180043_annotated_assembly	4546163	4545511	61.5	0	18	18	NCBI RefSeq	NCBI Prokaryotic Genome Annotation Pipeline (PGAP)	4261	6135	85
0253	GCF_028823535.1	PRJNA224116	SAMN30035157	JAQIYM000000000.1	Pseudomonas	serbica	IT-P366	Pseudomonas serbica IT-P366	Contig	https://ftp.ncbi.nlm.nih.gov/genomes/all/GCF/028/823/535/GCF_028823535.1_ASM2882353v1	7593335	7593335	59.5	2	90	90	NCBI RefSeq	NCBI Prokaryotic Genome Annotation Pipeline (PGAP)	7329	6142	89
0254	GCF_028830055.1	PRJNA224116	SAMN29793685	na	Pseudomonas	serboccidentalis	IT-P374	Pseudomonas serboccidentalis IT-P374	Chromosome	https://ftp.ncbi.nlm.nih.gov/genomes/all/GCF/028/830/055/GCF_028830055.1_ASM2883005v1	5997322	5993522	60	1	1	1	NCBI RefSeq	NCBI Prokaryotic Genome Annotation Pipeline (PGAP)	5450	5325	68
0255	GCF_003850565.1	PRJNA224116	SAMN08359212	na	Pseudomonas	sessilinigenes	CMR12a	Pseudomonas sessilinigenes CMR12a	Complete Genome	https://ftp.ncbi.nlm.nih.gov/genomes/all/GCF/003/850/565/GCF_003850565.1_ASM385056v1	6896611	6896611	62.5	1	1	1	NCBI RefSeq	NCBI Prokaryotic Genome Annotation Pipeline (PGAP)	6278	4152	92
0256	GCF_014268455.2	PRJNA224116	SAMN15248350	na	Pseudomonas	shahriarae	SWRI52	Pseudomonas shahriarae SWRI52	Complete Genome	https://ftp.ncbi.nlm.nih.gov/genomes/all/GCF/014/268/455/GCF_014268455.2_ASM1426845v2	6054205	6054205	60.5	1	1	1	NCBI RefSeq	NCBI Prokaryotic Genome Annotation Pipeline (PGAP)	5478	5481	75
0257	GCF_014268785.2	PRJNA224116	SAMN15248332	JABWRD000000000.2	Pseudomonas	shirazensis	SWRI56	Pseudomonas shirazensis SWRI56	Contig	https://ftp.ncbi.nlm.nih.gov/genomes/all/GCF/014/268/785/GCF_014268785.2_ASM1426878v2	4753349	4753349	61.5	0	19	19	NCBI RefSeq	NCBI Prokaryotic Genome Annotation Pipeline (PGAP)	4365	5945	94
0258	GCF_003231305.1	PRJNA224116	SAMN09302769	QKVM00000000.1	Pseudomonas	sichuanensis	WCHPs060039	Pseudomonas sichuanensis WCHPs060039	Contig	https://ftp.ncbi.nlm.nih.gov/genomes/all/GCF/003/231/305/GCF_003231305.1_ASM323130v1	6048361	6048361	63.5	0	180	180	NCBI RefSeq	NCBI Prokaryotic Genome Annotation Pipeline (PGAP)	5665	4999	68
0259	GCF_001661075.1	PRJNA224116	SAMN04566726	na	Pseudomonas	silesiensis	A3	Pseudomonas silesiensis A3	Complete Genome	https://ftp.ncbi.nlm.nih.gov/genomes/all/GCF/001/661/075/GCF_001661075.1_ASM166107v1	6823539	6823539	59.5	1	1	1	NCBI RefSeq	NCBI Prokaryotic Genome Annotation Pipeline (PGAP)	6214	5643	66
0260	GCF_019145195.1	PRJNA224116	SAMN19473661	JAHSTW000000000.1	Pseudomonas	siliginis	SWRI31	Pseudomonas siliginis SWRI31	Contig	https://ftp.ncbi.nlm.nih.gov/genomes/all/GCF/019/145/195/GCF_019145195.1_ASM1914519v1	5690467	5690467	59.5	0	51	51	NCBI RefSeq	NCBI Prokaryotic Genome Annotation Pipeline (PGAP)	5190	5650	83
0261	GCF_900111895.1	PRJNA224116	SAMN05216248	FOKB00000000.1	Pseudomonas	simiae	CCUG 50988	Pseudomonas simiae CCUG 50988	Scaffold	https://ftp.ncbi.nlm.nih.gov/genomes/all/GCF/900/111/895/GCF_900111895.1_IMG-taxon_2663762772_annotated_assembly	6239853	6236503	60	0	23	23	NCBI RefSeq	NCBI Prokaryotic Genome Annotation Pipeline (PGAP)	5781	5596	66
0262	GCF_013778505.1	PRJNA224116	SAMN14331050	JAAOWU000000000.1	Pseudomonas	sivasensis	P7	Pseudomonas sivasensis P7	Scaffold	https://ftp.ncbi.nlm.nih.gov/genomes/all/GCF/013/778/505/GCF_013778505.1_ASM1377850v1	6393295	6392895	59	0	54	54	NCBI RefSeq	NCBI Prokaryotic Genome Annotation Pipeline (PGAP)	5859	5097	68
0263	GCF_026072635.1	PRJNA224116	SAMD00224199	na	Pseudomonas	solani	Sm006	Pseudomonas solani Sm006	Complete Genome	https://ftp.ncbi.nlm.nih.gov/genomes/all/GCF/026/072/635/GCF_026072635.1_ASM2607263v1	6661285	6661285	66	1	1	1	NCBI RefSeq	NCBI Prokaryotic Genome Annotation Pipeline (PGAP)	6050	5657	67
0264	GCF_900110655.1	PRJNA224116	SAMN05216230	FOEQ00000000.1	Pseudomonas	soli	LMG 27941	Pseudomonas soli LMG 27941	Scaffold	https://ftp.ncbi.nlm.nih.gov/genomes/all/GCF/900/110/655/GCF_900110655.1_IMG-taxon_2663762771_annotated_assembly	5644909	5640705	63.5	0	34	34	NCBI RefSeq	NCBI Prokaryotic Genome Annotation Pipeline (PGAP)	5210	4550	64
0265	GCF_009724245.1	PRJNA224116	SAMN13241946	WNNK00000000.1	Pseudomonas	spelaei	CCM 7893	Pseudomonas spelaei CCM 7893	Contig	https://ftp.ncbi.nlm.nih.gov/genomes/all/GCF/009/724/245/GCF_009724245.1_ASM972424v1	6565722	6565722	59	0	97	97	NCBI RefSeq	NCBI Prokaryotic Genome Annotation Pipeline (PGAP)	5897	6072	77
0266	GCF_900112645.1	PRJNA224116	SAMN05216372	FOMO00000000.1	Pseudomonas	straminea	JCM 2783	Pseudomonas straminea JCM 2783	Scaffold	https://ftp.ncbi.nlm.nih.gov/genomes/all/GCF/900/112/645/GCF_900112645.1_IMG-taxon_2663762767_annotated_assembly	4992198	4992003	63	0	21	21	NCBI RefSeq	NCBI Prokaryotic Genome Annotation Pipeline (PGAP)	4649	6081	97
0267	GCF_900105675.1	PRJNA224116	SAMN05216475	na	Pseudomonas	synxantha	LMG 2190	Pseudomonas synxantha LMG 2190	Chromosome	https://ftp.ncbi.nlm.nih.gov/genomes/all/GCF/900/105/675/GCF_900105675.1_IMG-taxon_2667527385_annotated_assembly	6842016	6841916	59.5	1	1	1	NCBI RefSeq	NCBI Prokaryotic Genome Annotation Pipeline (PGAP)	6276	5120	66
0268	GCF_000597765.1	PRJNA224116	SAMN02952971	JALK00000000.1	Pseudomonas	syringae	DSM 10604	Pseudomonas syringae DSM 10604	Contig	https://ftp.ncbi.nlm.nih.gov/genomes/all/GCF/000/597/765/GCF_000597765.1_PSSRIMT-15J14	6072447	6072447	58.5	0	84	84	NCBI RefSeq	NCBI Prokaryotic Genome Annotation Pipeline (PGAP)	5295	4796	57
0269	GCF_000498575.2	PRJNA224116	SAMN02470138	AWSQ00000000.1	Pseudomonas	taeanensis	MS-3	Pseudomonas taeanensis MS-3	Contig	https://ftp.ncbi.nlm.nih.gov/genomes/all/GCF/000/498/575/GCF_000498575.2_MS-3	5454863	5454863	60.5	0	18	18	NCBI RefSeq	NCBI Prokaryotic Genome Annotation Pipeline (PGAP)	4972	4385	73
0270	GCF_900104825.1	PRJNA224116	SAMN04490203	FNRS00000000.1	Pseudomonas	taetrolens	LMG 2336	Pseudomonas taetrolens LMG 2336	Contig	https://ftp.ncbi.nlm.nih.gov/genomes/all/GCF/900/104/825/GCF_900104825.1_IMG-taxon_2639762632_annotated_assembly	4936188	4936188	58	0	2	2	NCBI RefSeq	NCBI Prokaryotic Genome Annotation Pipeline (PGAP)	4505	4919	70
0271	GCF_000425785.1	PRJNA224116	SAMN02440864	AUEC00000000.1	Pseudomonas	taiwanensis	DSM 21245	Pseudomonas taiwanensis DSM 21245	Scaffold	https://ftp.ncbi.nlm.nih.gov/genomes/all/GCF/000/425/785/GCF_000425785.1_ASM42578v1	5415134	5412738	61.5	0	67	73	NCBI RefSeq	NCBI Prokaryotic Genome Annotation Pipeline (PGAP)	5056	5802	93
0272	GCF_014268615.1	PRJNA224116	SAMN15248340	JABWQV000000000.1	Pseudomonas	tehranensis	SWRI196	Pseudomonas tehranensis SWRI196	Contig	https://ftp.ncbi.nlm.nih.gov/genomes/all/GCF/014/268/615/GCF_014268615.1_ASM1426861v1	5993891	5993891	60	0	531	531	NCBI RefSeq	NCBI Prokaryotic Genome Annotation Pipeline (PGAP)	5494	3481	66
0273	GCF_014268445.2	PRJNA224116	SAMN15248349	na	Pseudomonas	tensinigenes	ZA 5.3	Pseudomonas tensinigenes ZA 5.3	Complete Genome	https://ftp.ncbi.nlm.nih.gov/genomes/all/GCF/014/268/445/GCF_014268445.2_ASM1426844v2	6621778	6621778	59	1	1	1	NCBI RefSeq	NCBI Prokaryotic Genome Annotation Pipeline (PGAP)	5950	5688	87
0274	GCF_000364625.1	PRJNA224116	SAMN02441073	AQPA00000000.1	Pseudomonas	thermotolerans	DSM 14292	Pseudomonas thermotolerans DSM 14292	Scaffold	https://ftp.ncbi.nlm.nih.gov/genomes/all/GCF/000/364/625/GCF_000364625.1_ASM36462v1	3752096	3748729	66.5	0	75	77	NCBI RefSeq	NCBI Prokaryotic Genome Annotation Pipeline (PGAP)	3645	5715	75
0275	GCF_900102295.1	PRJNA224116	SAMN04490204	na	Pseudomonas	thivervalensis	DSM 13194	Pseudomonas thivervalensis DSM 13194	Chromosome	https://ftp.ncbi.nlm.nih.gov/genomes/all/GCF/900/102/295/GCF_900102295.1_IMG-taxon_2639762509_annotated_assembly	6604078	6603978	61	1	1	1	NCBI RefSeq	NCBI Prokaryotic Genome Annotation Pipeline (PGAP)	5851	6089	81
0276	GCF_012767755.2	PRJNA224116	SAMD00220017	na	Pseudomonas	tohonis	TUM18999	Pseudomonas tohonis TUM18999	Complete Genome	https://ftp.ncbi.nlm.nih.gov/genomes/all/GCF/012/767/755/GCF_012767755.2_ASM1276775v2	6826062	6826062	66	1	1	1	NCBI RefSeq	NCBI Prokaryotic Genome Annotation Pipeline (PGAP)	6221	5998	87
0277	GCF_002813445.1	PRJNA224116	SAMN04488246	PHHD00000000.1	Pseudomonas	tolaasii	NCPPB 2192	Pseudomonas tolaasii NCPPB 2192	Contig	https://ftp.ncbi.nlm.nih.gov/genomes/all/GCF/002/813/445/GCF_002813445.1_ASM281344v1	6792797	6792797	60.5	0	1	1	NCBI RefSeq	NCBI Prokaryotic Genome Annotation Pipeline (PGAP)	6155	5097	74
0278	GCF_900115695.1	PRJNA224116	SAMN05216177	FOXK00000000.1	Pseudomonas	toyotomiensis	JCM 15604	Pseudomonas toyotomiensis JCM 15604	Scaffold	https://ftp.ncbi.nlm.nih.gov/genomes/all/GCF/900/115/695/GCF_900115695.1_IMG-taxon_2663762766_annotated_assembly	5489814	5489804	62.5	0	41	41	NCBI RefSeq	NCBI Prokaryotic Genome Annotation Pipeline (PGAP)	5262	5265	65
0279	GCF_001401155.1	PRJNA224116	SAMN03976253	LJRO00000000.1	Pseudomonas	tremae	ICMP 9151	Pseudomonas tremae ICMP 9151	Scaffold	https://ftp.ncbi.nlm.nih.gov/genomes/all/GCF/001/401/155/GCF_001401155.1_PtrICMP9151	5929145	5928959	57.5	0	510	510	NCBI RefSeq	NCBI Prokaryotic Genome Annotation Pipeline (PGAP)	5768	4986	88
0280	GCF_014268275.3	PRJNA224116	SAMN15248358	na	Pseudomonas	tritici	SWRI145	Pseudomonas tritici SWRI145	Complete Genome	https://ftp.ncbi.nlm.nih.gov/genomes/all/GCF/014/268/275/GCF_014268275.3_ASM1426827v3	6240195	6240195	59.5	1	1	1	NCBI RefSeq	NCBI Prokaryotic Genome Annotation Pipeline (PGAP)	5776	4678	67
0281	GCF_019145375.1	PRJNA224116	SAMN19473660	JAHSTX000000000.1	Pseudomonas	triticicola	SWRI88	Pseudomonas triticicola SWRI88	Contig	https://ftp.ncbi.nlm.nih.gov/genomes/all/GCF/019/145/375/GCF_019145375.1_ASM1914537v1	5820959	5820959	59.5	0	5	5	NCBI RefSeq	NCBI Prokaryotic Genome Annotation Pipeline (PGAP)	5195	4910	88
0282	GCF_014358015.1	PRJNA224116	SAMN15805204	JACONV000000000.1	Pseudomonas	triticifolii	DOAB 1067	Pseudomonas triticifolii DOAB 1067	Contig	https://ftp.ncbi.nlm.nih.gov/genomes/all/GCF/014/358/015/GCF_014358015.1_ASM1435801v1	5488424	5488424	59	0	49	49	NCBI RefSeq	NCBI Prokaryotic Genome Annotation Pipeline (PGAP)	4900	4912	69
0283	GCF_900104885.1	PRJNA224116	SAMN04490205	na	Pseudomonas	trivialis	LMG 21464	Pseudomonas trivialis LMG 21464	Chromosome	https://ftp.ncbi.nlm.nih.gov/genomes/all/GCF/900/104/885/GCF_900104885.1_IMG-taxon_2639762577_annotated_assembly	5634667	5634567	60.5	1	1	1	NCBI RefSeq	NCBI Prokaryotic Genome Annotation Pipeline (PGAP)	5097	5022	97
0284	GCF_004214895.1	PRJNA224116	SAMN10922936	na	Pseudomonas	tructae	SNU WT1	Pseudomonas tructae SNU WT1	Complete Genome	https://ftp.ncbi.nlm.nih.gov/genomes/all/GCF/004/214/895/GCF_004214895.1_ASM421489v1	5685196	5685196	61.5	1	1	1	NCBI RefSeq	NCBI Prokaryotic Genome Annotation Pipeline (PGAP)	5227	5406	68
0285	GCF_027922365.1	PRJNA224116	SAMD00253133	BSFN00000000.1	Pseudomonas	turukhanskensis	VKM B-2935	Pseudomonas turukhanskensis VKM B-2935	Scaffold	https://ftp.ncbi.nlm.nih.gov/genomes/all/GCF/027/922/365/GCF_027922365.1_ASM2792236v1	5883329	5882841	60.5	0	61	61	NCBI RefSeq	NCBI Prokaryotic Genome Annotation Pipeline (PGAP)	5388	4063	64
0286	GCF_014694385.1	PRJNA224116	SAMN14311041	JAAOCA000000000.1	Pseudomonas	typographi	CA3A	Pseudomonas typographi CA3A	Contig	https://ftp.ncbi.nlm.nih.gov/genomes/all/GCF/014/694/385/GCF_014694385.1_ASM1469438v1	5979767	5979767	62	0	209	209	NCBI RefSeq	NCBI Prokaryotic Genome Annotation Pipeline (PGAP)	5721	5884	97
0287	GCF_014174475.1	PRJNA224116	SAMN15658061	JACJUD000000000.1	Pseudomonas	ullengensis	UL070	Pseudomonas ullengensis UL070	Scaffold	https://ftp.ncbi.nlm.nih.gov/genomes/all/GCF/014/174/475/GCF_014174475.1_ASM1417447v1	4626005	4625906	63.5	0	13	13	NCBI RefSeq	NCBI Prokaryotic Genome Annotation Pipeline (PGAP)	4233	5879	73
0288	GCF_900105285.1	PRJNA224116	SAMN04490206	na	Pseudomonas	umsongensis	LMG 21317	Pseudomonas umsongensis LMG 21317	Chromosome	https://ftp.ncbi.nlm.nih.gov/genomes/all/GCF/900/105/285/GCF_900105285.1_IMG-taxon_2639762618_annotated_assembly	6749275	6749175	59.5	1	1	1	NCBI RefSeq	NCBI Prokaryotic Genome Annotation Pipeline (PGAP)	6080	5009	99
0289	GCF_014268815.2	PRJNA224116	SAMN15248331	JABWRE000000000.2	Pseudomonas	urmiensis	SWRI10	Pseudomonas urmiensis SWRI10	Contig	https://ftp.ncbi.nlm.nih.gov/genomes/all/GCF/014/268/815/GCF_014268815.2_ASM1426881v2	5786335	5786335	61.5	0	9	9	NCBI RefSeq	NCBI Prokaryotic Genome Annotation Pipeline (PGAP)	5239	5850	83
0290	GCF_021271205.1	PRJNA224116	SAMN21582561	JAIWKS000000000.1	Pseudomonas	uvaldensis	20TX0172	Pseudomonas uvaldensis 20TX0172	Contig	https://ftp.ncbi.nlm.nih.gov/genomes/all/GCF/021/271/205/GCF_021271205.1_ASM2127120v1	5976542	5976542	60.5	0	65	65	NCBI RefSeq	NCBI Prokaryotic Genome Annotation Pipeline (PGAP)	5321	6190	93
0291	GCF_008801375.1	PRJNA224116	SAMN12697595	VZPU00000000.1	Pseudomonas	vancouverensis	CCUG 49675	Pseudomonas vancouverensis CCUG 49675	Contig	https://ftp.ncbi.nlm.nih.gov/genomes/all/GCF/008/801/375/GCF_008801375.1_ASM880137v1	6492809	6492809	59.5	0	214	214	NCBI RefSeq	NCBI Prokaryotic Genome Annotation Pipeline (PGAP)	5983	6186	70
0292	GCF_014268755.2	PRJNA224116	SAMN15248333	na	Pseudomonas	vanderleydeniana	RW8P3	Pseudomonas vanderleydeniana RW8P3	Complete Genome	https://ftp.ncbi.nlm.nih.gov/genomes/all/GCF/014/268/755/GCF_014268755.2_ASM1426875v2	7026924	7026924	62.5	1	1	1	NCBI RefSeq	NCBI Prokaryotic Genome Annotation Pipeline (PGAP)	6353	4505	97
0293	GCF_001439695.1	PRJNA224116	SAMN03328800	JYLL00000000.1	Pseudomonas	veronii	DSM 11331	Pseudomonas veronii DSM 11331	Contig	https://ftp.ncbi.nlm.nih.gov/genomes/all/GCF/001/439/695/GCF_001439695.1_G8123	6997867	6997867	60.5	0	95	95	NCBI RefSeq	NCBI Prokaryotic Genome Annotation Pipeline (PGAP)	6429	5757	84
0294	GCF_001294575.1	PRJNA224116	SAMN04076495	na	Pseudomonas	versuta	L10.10	Pseudomonas versuta L10.10	Complete Genome	https://ftp.ncbi.nlm.nih.gov/genomes/all/GCF/001/294/575/GCF_001294575.1_ASM129457v1	5149788	5149788	58	1	1	1	NCBI RefSeq	NCBI Prokaryotic Genome Annotation Pipeline (PGAP)	4710	5183	61
0295	GCF_004786035.1	PRJNA224116	SAMN10724295	na	Pseudomonas	viciae	11K1	Pseudomonas viciae 11K1	Complete Genome	https://ftp.ncbi.nlm.nih.gov/genomes/all/GCF/004/786/035/GCF_004786035.1_ASM478603v1	6704877	6704877	60	2	2	2	NCBI RefSeq	NCBI Prokaryotic Genome Annotation Pipeline (PGAP)	5898	5179	53
0296	GCF_001642795.1	PRJNA224116	SAMN04102828	LKEH00000000.1	Pseudomonas	viridiflava	ICMP 2848	Pseudomonas viridiflava ICMP 2848	Scaffold	https://ftp.ncbi.nlm.nih.gov/genomes/all/GCF/001/642/795/GCF_001642795.1_ASM164279v1	5918918	5918010	59	0	48	48	NCBI RefSeq	NCBI Prokaryotic Genome Annotation Pipeline (PGAP)	5284	4971	78
0297	GCF_014269035.2	PRJNA224116	SAMN15248320	JABWRP000000000.2	Pseudomonas	vlassakiae	RW4S2	Pseudomonas vlassakiae RW4S2	Contig	https://ftp.ncbi.nlm.nih.gov/genomes/all/GCF/014/269/035/GCF_014269035.2_ASM1426903v2	5632542	5632542	62.5	0	80	80	NCBI RefSeq	NCBI Prokaryotic Genome Annotation Pipeline (PGAP)	5197	5407	89
0298	GCF_000425805.1	PRJNA224116	SAMN02441181	AUED00000000.1	Pseudomonas	vranovensis	DSM 16006	Pseudomonas vranovensis DSM 16006	Scaffold	https://ftp.ncbi.nlm.nih.gov/genomes/all/GCF/000/425/805/GCF_000425805.1_ASM42580v1	5697807	5696297	61.5	0	36	42	NCBI RefSeq	NCBI Prokaryotic Genome Annotation Pipeline (PGAP)	5325	4309	72
0299	GCF_900497695.1	PRJNA224116	SAMEA4796555	UIDD00000000.1	Pseudomonas	wadenswilerensis	CCOS 864	Pseudomonas wadenswilerensis CCOS 864	Contig	https://ftp.ncbi.nlm.nih.gov/genomes/all/GCF/900/497/695/GCF_900497695.1_PWADCCOS864	5966738	5966738	62	0	18	18	NCBI RefSeq	NCBI Prokaryotic Genome Annotation Pipeline (PGAP)	5576	4863	98
0300	GCA_014268975.2	PRJNA639797	SAMN15248322		Pseudomonas	wayambapalatensis	RW3S1	Pseudomonas wayambapalatensis RW3S1	Complete Genome	https://ftp.ncbi.nlm.nih.gov/genomes/all/GCA/014/268/975/GCA_014268975.2_ASM1426897v2	5251862	5251862	63	1	1	1			4740	4578
0301	GCF_001043055.1	PRJNA224116	SAMN03328806	JYLF00000000.1	Pseudomonas	weihenstephanensis	DSM 29166	Pseudomonas weihenstephanensis DSM 29166	Contig	https://ftp.ncbi.nlm.nih.gov/genomes/all/GCF/001/043/055/GCF_001043055.1_MG339	4792107	4792107	57	0	32	32	NCBI RefSeq	NCBI Prokaryotic Genome Annotation Pipeline (PGAP)	4477	5128	98
0302	GCF_014268885.2	PRJNA224116	SAMN15248328	na	Pseudomonas	xantholysinigenes	RW9S1A	Pseudomonas xantholysinigenes RW9S1A	Complete Genome	https://ftp.ncbi.nlm.nih.gov/genomes/all/GCF/014/268/885/GCF_014268885.2_ASM1426888v2	5607668	5607668	64	1	1	1	NCBI RefSeq	NCBI Prokaryotic Genome Annotation Pipeline (PGAP)	4999	3585	59
0303	GCF_019139835.1	PRJNA224116	SAMN19473672	na	Pseudomonas	xanthosomatis	COR54	Pseudomonas xanthosomatis COR54	Complete Genome	https://ftp.ncbi.nlm.nih.gov/genomes/all/GCF/019/139/835/GCF_019139835.1_ASM1913983v1	5987104	5987104	64	1	1	1	NCBI RefSeq	NCBI Prokaryotic Genome Annotation Pipeline (PGAP)	5293	6288	85
0304	GCF_009763245.1	PRJNA224116	SAMN13268013	WKJZ00000000.1	Pseudomonas	xionganensis	R-22-3 w-18	Pseudomonas xionganensis R-22-3 w-18	Scaffold	https://ftp.ncbi.nlm.nih.gov/genomes/all/GCF/009/763/245/GCF_009763245.1_ASM976324v1	3958707	3957607	62.5	0	9	9	NCBI RefSeq	NCBI Prokaryotic Genome Annotation Pipeline (PGAP)	3722	4684	65
0305	GCF_900105735.1	PRJNA224116	SAMN05216237	na	Pseudomonas	yamanorum	LMG 27247	Pseudomonas yamanorum LMG 27247	Chromosome	https://ftp.ncbi.nlm.nih.gov/genomes/all/GCF/900/105/735/GCF_900105735.1_IMG-taxon_2667528168_annotated_assembly	7087525	7087425	60	1	1	1	NCBI RefSeq	NCBI Prokaryotic Genome Annotation Pipeline (PGAP)	6441	5278	83
0306	GCF_009932725.1	PRJNA224116	SAMD00171901	BLJU00000000.1	Pseudomonas	yangonensis	MY50	Pseudomonas yangonensis MY50	Contig	https://ftp.ncbi.nlm.nih.gov/genomes/all/GCF/009/932/725/GCF_009932725.1_ASM993272v1	5115180	5115180	62.5	0	301	301	NCBI RefSeq	NCBI Prokaryotic Genome Annotation Pipeline (PGAP)	4885	5710	86
0307	GCF_014268745.2	PRJNA224116	SAMN15248334	JABWRB000000000.2	Pseudomonas	zanjanensis	SWRI12	Pseudomonas zanjanensis SWRI12	Contig	https://ftp.ncbi.nlm.nih.gov/genomes/all/GCF/014/268/745/GCF_014268745.2_ASM1426874v2	6320459	6320459	61	0	18	18	NCBI RefSeq	NCBI Prokaryotic Genome Annotation Pipeline (PGAP)	5469	5727	96
0308	GCF_014268695.2	PRJNA224116	SAMN15248336	na	Pseudomonas	zarinae	SWRI108	Pseudomonas zarinae SWRI108	Complete Genome	https://ftp.ncbi.nlm.nih.gov/genomes/all/GCF/014/268/695/GCF_014268695.2_ASM1426869v2	6551245	6551245	60.5	1	1	1	NCBI RefSeq	NCBI Prokaryotic Genome Annotation Pipeline (PGAP)	5857
0309	GCF_014268485.2	PRJNA224116	SAMN15248348	na	Pseudomonas	zeae	OE 48.2	Pseudomonas zeae OE 48.2	Complete Genome	https://ftp.ncbi.nlm.nih.gov/genomes/all/GCF/014/268/485/GCF_014268485.2_ASM1426848v2	6630739	6630739	58.5	1	1	1	NCBI RefSeq	NCBI Prokaryotic Genome Annotation Pipeline (PGAP)	5893
0310	GCF_000425625.1	PRJNA224116	SAMN02441543	AUDU00000000.1	Stutzerimonas	azotifigens	DSM 17556	Stutzerimonas azotifigens DSM 17556	Scaffold	https://ftp.ncbi.nlm.nih.gov/genomes/all/GCF/000/425/625/GCF_000425625.1_ASM42562v1	5017423	4997424	67	0	59	97	NCBI RefSeq	NCBI Prokaryotic Genome Annotation Pipeline (PGAP)	4634	4494	61	Removed; NOT Pseudomonas
0311	GCF_900103375.1	PRJNA224116	SAMN05660875	FNHO00000000.1	Stutzerimonas	balearica	DSM 6083	Stutzerimonas balearica DSM 6083	Scaffold	https://ftp.ncbi.nlm.nih.gov/genomes/all/GCF/900/103/375/GCF_900103375.1_IMG-taxon_2602042028_annotated_assembly	4365123	4360954	64.5	0	26	26	NCBI RefSeq	NCBI Prokaryotic Genome Annotation Pipeline (PGAP)	4137	4013	59	Removed; NOT Pseudomonas
0312	GCF_004327335.1	PRJNA224116	SAMN09280092	QJUO00000000.1	Stutzerimonas	kirkiae	P4C	Stutzerimonas kirkiae P4C	Contig	https://ftp.ncbi.nlm.nih.gov/genomes/all/GCF/004/327/335/GCF_004327335.1_ASM432733v1	4353628	4353628	63.5	0	85	85	NCBI RefSeq	NCBI Prokaryotic Genome Annotation Pipeline (PGAP)	3833	3686	62	Removed; NOT Pseudomonas
0313	GCF_015291885.1	PRJNA224116	SAMN10961665	na	Stutzerimonas	stutzeri	ATCC 14405	Stutzerimonas stutzeri ATCC 14405	Complete Genome	https://ftp.ncbi.nlm.nih.gov/genomes/all/GCF/015/291/885/GCF_015291885.1_ASM1529188v1	4639098	4639098	61	1	1	1	NCBI RefSeq	NCBI Prokaryotic Genome Annotation Pipeline (PGAP)	4317	4164	76	Removed; NOT Pseudomonas
0314	GCF_900108535.1	PRJNA224116	SAMN05216535	na	Stutzerimonas	xanthomarina	LMG 23572	Stutzerimonas xanthomarina LMG 23572	Chromosome	https://ftp.ncbi.nlm.nih.gov/genomes/all/GCF/900/108/535/GCF_900108535.1_IMG-taxon_2675902960_annotated_assembly	4332289	4332189	60	1	1	1	NCBI RefSeq	NCBI Prokaryotic Genome Annotation Pipeline (PGAP)	4014	3880	75	Removed; NOT Pseudomonas
DGS24					Pseudomonas	grandcourensis	DGS24	Pseudomonas grandcourensis DGS24
DGS26					Pseudomonas	purpurea	DGS26	Pseudomonas purpurea DGS26
DGS28					Pseudomonas	helvetica	DGS28	Pseudomonas helvetica DGS28
DGS32					Pseudomonas	aestiva	DGS32	Pseudomonas aestiva DGS32

## Sheet: Suppl_TableS2
Supplementary Table S2. Genome comparisons between Pseudomonas type strains. Cellvibrio japonicus Ueda107 was used as the outgroup.
Query genome	Subject genome	dDDH (%)	Intergenomic distance	GC% difference	ANI (%)
Cellvibrio japonicus Ueda107	Cellvibrio japonicus Ueda107	100	0	0	100
Cellvibrio japonicus Ueda107	Pseudomonas abietaniphila ATCC 700689	26.4	0.164	7.45	76.25
Cellvibrio japonicus Ueda107	Pseudomonas abyssi MT5	20.6	0.2137	9.25	76.48
Cellvibrio japonicus Ueda107	Pseudomonas aegrilactucae MAFF 301350	23	0.1903	11.48	75.75
Cellvibrio japonicus Ueda107	Pseudomonas aeruginosa DSM 50071	25.3	0.172	14.53	76.59
Cellvibrio japonicus Ueda107	Pseudomonas agarici LMG 2112	22	0.1991	6.99	75.68
Cellvibrio japonicus Ueda107	Pseudomonas akapageensis PS24	21.7	0.2021	8.21	75.86
Cellvibrio japonicus Ueda107	Pseudomonas alcaligenes NBRC 14159	21.5	0.2042	12.78	75.95
Cellvibrio japonicus Ueda107	Pseudomonas alcaliphila JCM 10630	21.7	0.2022	10.89	75.89
Cellvibrio japonicus Ueda107	Pseudomonas alkylphenolica KL28	27.4	0.1573	8.64	76.51
Cellvibrio japonicus Ueda107	Pseudomonas allii MAFF 301514	19.8	0.2216	8.88	76.15
Cellvibrio japonicus Ueda107	Pseudomonas alliivorans 20GA0068	24.2	0.1801	7.15	75.66
Cellvibrio japonicus Ueda107	Pseudomonas allokribbensis IzPS23	25.7	0.1693	8.35	76.84
Cellvibrio japonicus Ueda107	Pseudomonas alloputida Kh7	20.7	0.212	9.89	76.59
Cellvibrio japonicus Ueda107	Pseudomonas alvandae SWRI17	24.2	0.1806	8.86	76.5
Cellvibrio japonicus Ueda107	Pseudomonas amygdali ICMP 3918	23.2	0.189	6.24	76.48
Cellvibrio japonicus Ueda107	Pseudomonas anatoliensis P9	26.6	0.1625	6.72	76.03
Cellvibrio japonicus Ueda107	Pseudomonas anguilliseptica DSM 12111	21.8	0.2017	8.21	76.51
Cellvibrio japonicus Ueda107	Pseudomonas antarctica CMS 35	22.4	0.1958	7.54	76.97
Cellvibrio japonicus Ueda107	Pseudomonas anuradhapurensis RD8MR3	25.8	0.1684	11.44	77.27
Cellvibrio japonicus Ueda107	Pseudomonas arcuscaelestis P66	23.9	0.1827	6.53	76.24
Cellvibrio japonicus Ueda107	Pseudomonas argentinensis LMG 22563	21.9	0.2002	11.59	76
Cellvibrio japonicus Ueda107	Pseudomonas aromaticivorans MAP12	21.3	0.2064	13.81	76.3
Cellvibrio japonicus Ueda107	Pseudomonas arsenicoxydans CECT 7543	29.1	0.1469	6.76	76.89
Cellvibrio japonicus Ueda107	Pseudomonas asgharzadehiana SWRI132	20.4	0.2157	8.6	76.45
Cellvibrio japonicus Ueda107	Pseudomonas asiatica RYU5	26.7	0.1618	10.55	76.24
Cellvibrio japonicus Ueda107	Pseudomonas asplenii ATCC 23835	26.1	0.1665	9.23	77.23
Cellvibrio japonicus Ueda107	Pseudomonas asturiensis LMG 26898	26	0.1672	7.14	76.36
Cellvibrio japonicus Ueda107	Pseudomonas atacamensis M7D1	21.9	0.2002	7.88	76.25
Cellvibrio japonicus Ueda107	Pseudomonas atagonensis PS14	25.2	0.1726	7.63	76.16
Cellvibrio japonicus Ueda107	Pseudomonas avellanae BPIC 631	21.1	0.2082	6.72	76.48
Cellvibrio japonicus Ueda107	Pseudomonas aylmerensis S1E40	22	0.1991	9.64	76.49
Cellvibrio japonicus Ueda107	Pseudomonas azadiae SWRI103	21.7	0.202	8.7	76.39
Cellvibrio japonicus Ueda107	Pseudomonas azerbaijanoccidentalis SWRI74	23.6	0.1854	7.31	75.98
Cellvibrio japonicus Ueda107	Pseudomonas azerbaijanorientalis SWRI123	26.5	0.1632	8.11	76.34
Cellvibrio japonicus Ueda107	Pseudomonas azotoformans DSM 18862	19.8	0.2225	8.97	76.14
Cellvibrio japonicus Ueda107	Pseudomonas baetica LMG 25716	27.2	0.1591	6.76	77.04
Cellvibrio japonicus Ueda107	Pseudomonas baltica MBT-2	21.3	0.206	10.49	75.73
Cellvibrio japonicus Ueda107	Pseudomonas bananamidigenes BW11P2	26.7	0.1623	8.63	75.87
Cellvibrio japonicus Ueda107	Pseudomonas benzenivorans DSM 8628	20.6	0.2129	13.21	76.01
Cellvibrio japonicus Ueda107	Pseudomonas benzopyrenica BaP3	22.7	0.1931	13.31	75.78
Cellvibrio japonicus Ueda107	Pseudomonas bijieensis L22-9	24.8	0.1756	8.86	76.42
Cellvibrio japonicus Ueda107	Pseudomonas boanensis DB1	26	0.1672	10.34	76.06
Cellvibrio japonicus Ueda107	Pseudomonas bohemica IA19	30.2	0.141	7.49	76.52
Cellvibrio japonicus Ueda107	Pseudomonas borbori DSM 17834	24.8	0.1758	11.03	75.85
Cellvibrio japonicus Ueda107	Pseudomonas botevensis COW3	24.7	0.1763	9.22	76.05
Cellvibrio japonicus Ueda107	Pseudomonas brassicacearum JCM 11938	23.7	0.184	8.83	75.6
Cellvibrio japonicus Ueda107	Pseudomonas brassicae MAFF 212427	19.2	0.2289	11.42	75.33
Cellvibrio japonicus Ueda107	Pseudomonas brenneri DSM 15294	22.5	0.1948	8.15	77.15
Cellvibrio japonicus Ueda107	Pseudomonas bubulae TH39	26.5	0.1633	6.17	76.07
Cellvibrio japonicus Ueda107	Pseudomonas californiensis CDFA601	26.1	0.1662	6.17	76.3
Cellvibrio japonicus Ueda107	Pseudomonas campi S1-A32-2	22.8	0.1918	11.46	76.18
Cellvibrio japonicus Ueda107	Pseudomonas canadensis 2-92	23.5	0.186	8.4	76.53
Cellvibrio japonicus Ueda107	Pseudomonas canavaninivorans HB002	18	0.2442	9.05	75.64
Cellvibrio japonicus Ueda107	Pseudomonas cannabina ICMP 2823	24.7	0.1767	6.47	76.86
Cellvibrio japonicus Ueda107	Pseudomonas capsici Pc19-1	27.5	0.1567	6.44	75.88
Cellvibrio japonicus Ueda107	Pseudomonas carbonaria CIP 111764	27.1	0.1592	13.98	76.15
Cellvibrio japonicus Ueda107	Pseudomonas caricapapayae CCUG 32775	24.4	0.1787	6.33	76.78
Cellvibrio japonicus Ueda107	Pseudomonas carnis B4-1	20.3	0.2161	7.79	76.24
Cellvibrio japonicus Ueda107	Pseudomonas caspiana FBF102	25.3	0.1722	4.96	77.29
Cellvibrio japonicus Ueda107	Pseudomonas cavernae K2W31S-8	30.8	0.1378	12.53	76.48
Cellvibrio japonicus Ueda107	Pseudomonas cavernicola K1S02-6	34.4	0.1207	8.65	76.9
Cellvibrio japonicus Ueda107	Pseudomonas cedrina LMG 23661	22.8	0.1925	8.76	76.66
Cellvibrio japonicus Ueda107	Pseudomonas chengduensis DSM 26382	22.6	0.1943	10.33	75.99
Cellvibrio japonicus Ueda107	Pseudomonas chlororaphis subsp. aurantiaca DSM 19603	24.4	0.1787	10.87	76.77
Cellvibrio japonicus Ueda107	Pseudomonas chlororaphis subsp. aureofaciens DSM 6698	23.1	0.1899	10.71	77.01
Cellvibrio japonicus Ueda107	Pseudomonas chlororaphis subsp. chlororaphis DSM 50083	22.5	0.1943	10.99	76.78
Cellvibrio japonicus Ueda107	Pseudomonas chlororaphis subsp. piscium DSM 21509	23.8	0.1839	10.65	76.51
Cellvibrio japonicus Ueda107	Pseudomonas cichorii DSM 50259	31.3	0.1351	6.11	76.43
Cellvibrio japonicus Ueda107	Pseudomonas citri OPS13-3	24.7	0.1765	8.94	76.12
Cellvibrio japonicus Ueda107	Pseudomonas citronellolis DSM 50332	24.2	0.1807	15.55	76.05
Cellvibrio japonicus Ueda107	Pseudomonas coleopterorum LMG 28558	26.6	0.1627	10.04	77.4
Cellvibrio japonicus Ueda107	Pseudomonas composti CCUG 59231	20.8	0.2117	10.43	75.78
Cellvibrio japonicus Ueda107	Pseudomonas congelans DSM 14939	21.1	0.2084	7.34	75.91
Cellvibrio japonicus Ueda107	Pseudomonas corrugata LMG 2172	29.3	0.1458	8.6	76.76
Cellvibrio japonicus Ueda107	Pseudomonas cremoricolorata DSM 17059	20.6	0.2135	11.51	75.63
Cellvibrio japonicus Ueda107	Pseudomonas cremoris WS 5106	21.1	0.2082	8.06	76.13
Cellvibrio japonicus Ueda107	Pseudomonas crudilactis UCMA 17988	22.9	0.1909	7.14	76.22
Cellvibrio japonicus Ueda107	Pseudomonas cuatrocienegasensis CIP 109853	22.1	0.1982	9.97	76.39
Cellvibrio japonicus Ueda107	Pseudomonas cyclaminis MAFF 301449	19.2	0.2292	8.26	76.15
Cellvibrio japonicus Ueda107	Pseudomonas daroniae FRB 228	21	0.2087	10.02	76.03
Cellvibrio japonicus Ueda107	Pseudomonas deceptionensis LMG 25555	30.5	0.1397	6.52	76.56
Cellvibrio japonicus Ueda107	Pseudomonas defluvii WCHP16	29.8	0.1431	7.54	76.41
Cellvibrio japonicus Ueda107	Pseudomonas delhiensis RLD-1	21.4	0.2048	16.08	76.13
Cellvibrio japonicus Ueda107	Pseudomonas donghuensis HYS	21.6	0.2036	10.43	75.97
Cellvibrio japonicus Ueda107	Pseudomonas dryadis FRB 230	24.9	0.1752	12.97	76.07
Cellvibrio japonicus Ueda107	Pseudomonas edaphica RD25	18.8	0.2333	7.93	76.01
Cellvibrio japonicus Ueda107	Pseudomonas ekonensis COR58	25.8	0.1683	12.87	76.79
Cellvibrio japonicus Ueda107	Pseudomonas endophytica BSTT44	23.9	0.1827	3.17	76.72
Cellvibrio japonicus Ueda107	Pseudomonas entomophila L48	26.4	0.1644	12.17	76.68
Cellvibrio japonicus Ueda107	Pseudomonas extremaustralis DSM 17835	22	0.1995	8.62	76.76
Cellvibrio japonicus Ueda107	Pseudomonas extremorientalis LMG 19695	23.5	0.1857	8.92	76.43
Cellvibrio japonicus Ueda107	Pseudomonas fakonensis COW40	26.3	0.1647	12.28	76.91
Cellvibrio japonicus Ueda107	Pseudomonas farris SWRI79	24.8	0.1758	6.75	76.4
Cellvibrio japonicus Ueda107	Pseudomonas farsensis SWRI107	26.4	0.1639	10.59	76.22
Cellvibrio japonicus Ueda107	Pseudomonas fildesensis KG01	19.5	0.225	8.15	76.37
Cellvibrio japonicus Ueda107	Pseudomonas fitomaticsae FIT81	28.4	0.1511	8.6	76.67
Cellvibrio japonicus Ueda107	Pseudomonas flavescens LMG 18387	24.2	0.18	11.47	76.32
Cellvibrio japonicus Ueda107	Pseudomonas flexibilis ATCC 29606	23.4	0.1866	13.82	75.81
Cellvibrio japonicus Ueda107	Pseudomonas floridensis GEV388	21.5	0.2045	7.18	75.99
Cellvibrio japonicus Ueda107	Pseudomonas fluorescens ATCC 13525	22.5	0.1947	8	76.68
Cellvibrio japonicus Ueda107	Pseudomonas folii DOAB 1069	22	0.1991	5.2	76.81
Cellvibrio japonicus Ueda107	Pseudomonas fragi NRRL B-727	28.9	0.1486	7.31	76.72
Cellvibrio japonicus Ueda107	Pseudomonas frederiksbergensis LMG 19851	29.5	0.1448	6.94	76.16
Cellvibrio japonicus Ueda107	Pseudomonas fulva NBRC 16637	23.6	0.1854	9.79	76.33
Cellvibrio japonicus Ueda107	Pseudomonas furukawaii KF707	21.9	0.2005	13.5	76.95
Cellvibrio japonicus Ueda107	Pseudomonas germanica FIT28	26.2	0.1656	7.1	76.43
Cellvibrio japonicus Ueda107	Pseudomonas gessardii DSM 17152	19.4	0.2271	8.4	76.14
Cellvibrio japonicus Ueda107	Pseudomonas glycinae MS586	29.9	0.1429	8.49	76.98
Cellvibrio japonicus Ueda107	Pseudomonas gozinkensis IzPS32d	26.6	0.1629	8.31	76.98
Cellvibrio japonicus Ueda107	Pseudomonas graminis DSM 11363	19.7	0.2231	8.27	75.55
Cellvibrio japonicus Ueda107	Pseudomonas granadensis LMG 27940	25.8	0.1686	8.16	77.28
Cellvibrio japonicus Ueda107	Pseudomonas gregormendelii LMG 28632	25.1	0.1734	7.61	76.22
Cellvibrio japonicus Ueda107	Pseudomonas grimontii DSM 17515	23.4	0.1868	8.08	76.44
Cellvibrio japonicus Ueda107	Pseudomonas guariconensis LMG 27394	24.8	0.1753	10.61	76.5
Cellvibrio japonicus Ueda107	Pseudomonas guguanensis JCM 18416	21.2	0.2067	12.22	76.44
Cellvibrio japonicus Ueda107	Pseudomonas guineae LMG 24016	19.7	0.2229	6.48	76.02
Cellvibrio japonicus Ueda107	Pseudomonas guryensis SR9	21.4	0.2046	11.26	76.22
Cellvibrio japonicus Ueda107	Pseudomonas haemolytica DSM 108987	19.6	0.2247	8.04	76.37
Cellvibrio japonicus Ueda107	Pseudomonas hamedanensis SWRI65	24.7	0.1765	8	76.75
Cellvibrio japonicus Ueda107	Pseudomonas helleri DSM 29165	23	0.1904	6.11	75.87
Cellvibrio japonicus Ueda107	Pseudomonas helmanticensis LMG 28168	23.9	0.183	7.25	76.9
Cellvibrio japonicus Ueda107	Pseudomonas huaxiensis WCHPs060044	20.7	0.2122	10.27	76.3
Cellvibrio japonicus Ueda107	Pseudomonas hydrolytica DSWY01	23.4	0.1872	12.43	76.45
Cellvibrio japonicus Ueda107	Pseudomonas indica NBRC 103045	22.1	0.1986	12.13	76.21
Cellvibrio japonicus Ueda107	Pseudomonas inefficax JV551A3	24.2	0.1799	10.86	76.29
Cellvibrio japonicus Ueda107	Pseudomonas insulae UL073	26.2	0.1655	13.89	75.75
Cellvibrio japonicus Ueda107	Pseudomonas iranensis SWRI54	24.6	0.1772	7.9	76.47
Cellvibrio japonicus Ueda107	Pseudomonas iridis P42	22.6	0.1936	6.79	76
Cellvibrio japonicus Ueda107	Pseudomonas izuensis IzPS43 3003	21.9	0.1999	7.62	76.25
Cellvibrio japonicus Ueda107	Pseudomonas japonica DSM 22348	20.9	0.2098	12.15	76.29
Cellvibrio japonicus Ueda107	Pseudomonas jessenii DSM 17150	23.4	0.1873	7.71	75.85
Cellvibrio japonicus Ueda107	Pseudomonas jinjuensis JCM 21621	19.7	0.2232	14.39	75.81
Cellvibrio japonicus Ueda107	Pseudomonas juntendi BML3	20.4	0.2155	10.67	75.95
Cellvibrio japonicus Ueda107	Pseudomonas kairouanensis KC12	19.4	0.2261	8.38	75.78
Cellvibrio japonicus Ueda107	Pseudomonas karstica CCM 7891	21.1	0.2086	6.89	75.82
Cellvibrio japonicus Ueda107	Pseudomonas kermanshahensis SWRI100	26.7	0.1624	10.23	76.74
Cellvibrio japonicus Ueda107	Pseudomonas khavaziana SWRI124	19.5	0.2252	7.62	76.08
Cellvibrio japonicus Ueda107	Pseudomonas khazarica TBZ2	22.9	0.1911	12.95	75.82
Cellvibrio japonicus Ueda107	Pseudomonas khorasanensis SWRI153	22.7	0.1928	7.71	76.15
Cellvibrio japonicus Ueda107	Pseudomonas kielensis MBT-1	24.5	0.178	8.85	75.92
Cellvibrio japonicus Ueda107	Pseudomonas kilonensis DSM 13647	25.8	0.168	8.83	76.38
Cellvibrio japonicus Ueda107	Pseudomonas kitaguniensis MAFF 212408	20.2	0.2171	7.49	76.3
Cellvibrio japonicus Ueda107	Pseudomonas knackmussii B13	24.8	0.1758	13.62	76.36
Cellvibrio japonicus Ueda107	Pseudomonas koreensis Ps 9-14	23.3	0.1873	8.03	76.42
Cellvibrio japonicus Ueda107	Pseudomonas kurunegalensis RW1P2	20.1	0.2186	10.1	76.16
Cellvibrio japonicus Ueda107	Pseudomonas kuykendallii NRRL B-59562	23.8	0.1837	13.91	75.55
Cellvibrio japonicus Ueda107	Pseudomonas lactis DSM 29167	19.2	0.2288	8.03	76.26
Cellvibrio japonicus Ueda107	Pseudomonas lactucae MAFF 301380	20.2	0.2176	8.42	75.82
Cellvibrio japonicus Ueda107	Pseudomonas lalkuanensis PE08	24	0.1816	12.24	76.71
Cellvibrio japonicus Ueda107	Pseudomonas lalucatii R1b54	25.6	0.1697	15.01	75.91
Cellvibrio japonicus Ueda107	Pseudomonas laurentiana JCM 32154	28.4	0.1511	6.9	76.31
Cellvibrio japonicus Ueda107	Pseudomonas laurylsulfatiphila AP3 16	22.7	0.1926	8.15	76.22
Cellvibrio japonicus Ueda107	Pseudomonas laurylsulfativorans AP3 22	23.8	0.1832	7.62	76.42
Cellvibrio japonicus Ueda107	Pseudomonas leptonychotis CCM 8849	21.6	0.2029	6.81	76.53
Cellvibrio japonicus Ueda107	Pseudomonas libanensis DSM 17149	23.1	0.1896	8.14	76.9
Cellvibrio japonicus Ueda107	Pseudomonas lijiangensis LJ2	28.8	0.149	6.39	76.66
Cellvibrio japonicus Ueda107	Pseudomonas lini DSM 16768	27.3	0.1582	6.79	77.08
Cellvibrio japonicus Ueda107	Pseudomonas linyingensis LMG 25967	26.5	0.1633	14.4	75.85
Cellvibrio japonicus Ueda107	Pseudomonas lundensis LMG 13517	26.7	0.1623	6.7	77.12
Cellvibrio japonicus Ueda107	Pseudomonas lurida LMG 21995	22.6	0.1941	8.61	76.22
Cellvibrio japonicus Ueda107	Pseudomonas lutea DSM 17257	28.7	0.1497	8.16	77.16
Cellvibrio japonicus Ueda107	Pseudomonas mandelii NBRC 103147	23.6	0.1856	7.27	76.46
Cellvibrio japonicus Ueda107	Pseudomonas mangiferae BBB3-04	21.3	0.2057	15.65	75.92
Cellvibrio japonicus Ueda107	Pseudomonas mangrovi TC11	24.1	0.1811	12.35	76.24
Cellvibrio japonicus Ueda107	Pseudomonas marginalis NCPPB 667	22.2	0.1976	8.57	76.39
Cellvibrio japonicus Ueda107	Pseudomonas marianensis PS1	21.7	0.2023	10.97	76.01
Cellvibrio japonicus Ueda107	Pseudomonas marincola JCM 14761	21.6	0.2033	5.08	75.86
Cellvibrio japonicus Ueda107	Pseudomonas marvdashtae SWRI102	23.7	0.1843	8.65	76.27
Cellvibrio japonicus Ueda107	Pseudomonas matsuisoli JCM 30078	26.3	0.1651	7.48	76
Cellvibrio japonicus Ueda107	Pseudomonas maumuensis COW77	25.2	0.1728	12.13	76.56
Cellvibrio japonicus Ueda107	Pseudomonas mediterranea DSM 16733	25.3	0.1722	9.21	76.44
Cellvibrio japonicus Ueda107	Pseudomonas mendocina NBRC 14162	22.4	0.1958	10.84	75.76
Cellvibrio japonicus Ueda107	Pseudomonas migulae CFML 95-321	27.5	0.1568	7.57	77.03
Cellvibrio japonicus Ueda107	Pseudomonas mohnii DSM 18327	25.3	0.1717	7.63	76.72
Cellvibrio japonicus Ueda107	Pseudomonas monsensis PGSB 8459	28.3	0.1522	8.06	77.24
Cellvibrio japonicus Ueda107	Pseudomonas monteilii DSM 14164	18.4	0.2387	9.5	75.89
Cellvibrio japonicus Ueda107	Pseudomonas moorei DSM 12647	28	0.1537	7.66	76.39
Cellvibrio japonicus Ueda107	Pseudomonas morbosilactucae MAFF 302030	21.9	0.1999	10.03	75.64
Cellvibrio japonicus Ueda107	Pseudomonas mosselii DSM 17497	24.4	0.1786	11.92	76.09
Cellvibrio japonicus Ueda107	Pseudomonas mucidolens LMG 2223	25.9	0.1679	7.1	76.63
Cellvibrio japonicus Ueda107	Pseudomonas mucoides P154a	22.3	0.1962	6.84	76.36
Cellvibrio japonicus Ueda107	Pseudomonas muyukensis COW39	27.6	0.1564	13.12	76.56
Cellvibrio japonicus Ueda107	Pseudomonas nabeulensis E10B	20.4	0.2155	8.29	76.08
Cellvibrio japonicus Ueda107	Pseudomonas neuropathica P155	25.2	0.173	7.24	75.94
Cellvibrio japonicus Ueda107	Pseudomonas neustonica SSM26	20	0.2193	4.23	76.71
Cellvibrio japonicus Ueda107	Pseudomonas nicosulfuronedens LAM1902	22.8	0.192	12.79	75.96
Cellvibrio japonicus Ueda107	Pseudomonas nitroreducens NBRC 12694	26.6	0.1625	13.02	75.78
Cellvibrio japonicus Ueda107	Pseudomonas nunensis In5	26.7	0.1622	7.39	76.85
Cellvibrio japonicus Ueda107	Pseudomonas ogarae F113	25.3	0.1719	8.79	76.45
Cellvibrio japonicus Ueda107	Pseudomonas oleovorans DSM 1045	21.5	0.2037	10.08	75.99
Cellvibrio japonicus Ueda107	Pseudomonas oligotrophica JM10B5a	23.3	0.1874	15.18	75.57
Cellvibrio japonicus Ueda107	Pseudomonas orientalis LMG 23660	21.3	0.2057	8.44	76.51
Cellvibrio japonicus Ueda107	Pseudomonas oryzagri MAHUQ-58	23.6	0.1854	15.43	75.75
Cellvibrio japonicus Ueda107	Pseudomonas oryzicola RD9SR1	26.6	0.1629	10.92	77.14
Cellvibrio japonicus Ueda107	Pseudomonas oryzihabitans DSM 6835	22.6	0.1934	14.23	75.9
Cellvibrio japonicus Ueda107	Pseudomonas otitidis DSM 17224	23.2	0.1888	14.85	76.05
Cellvibrio japonicus Ueda107	Pseudomonas ovata F51	23.9	0.1826	9.94	75.87
Cellvibrio japonicus Ueda107	Pseudomonas palleroniana LMG 23076	18.8	0.2341	8.55	76.28
Cellvibrio japonicus Ueda107	Pseudomonas palmensis BBB001	21.6	0.2035	12.07	75.83
Cellvibrio japonicus Ueda107	Pseudomonas panipatensis CCM 7469	21.9	0.2007	13.57	75.61
Cellvibrio japonicus Ueda107	Pseudomonas paracarnis V5/DAB/2/5	19.7	0.2228	8.14	76.28
Cellvibrio japonicus Ueda107	Pseudomonas paraeruginosa ATCC 9027	24	0.1816	14.66	76.07
Cellvibrio japonicus Ueda107	Pseudomonas parafulva DSM 17004	19	0.231	10.5	75.85
Cellvibrio japonicus Ueda107	Pseudomonas paralactis DSM 29164	20	0.2198	7.73	75.79
Cellvibrio japonicus Ueda107	Pseudomonas paralcaligenes MRCP1333	22.8	0.1919	14.54	76.25
Cellvibrio japonicus Ueda107	Pseudomonas paraversuta V4/DAB/S4/2a	22.3	0.1966	6.64	76.07
Cellvibrio japonicus Ueda107	Pseudomonas peli DSM 17833	21.6	0.2034	7.71	75.92
Cellvibrio japonicus Ueda107	Pseudomonas peradeniyensis BW13M1	24.2	0.1805	12.63	76.44
Cellvibrio japonicus Ueda107	Pseudomonas pergaminensis 1008	22.1	0.1984	8.75	76.55
Cellvibrio japonicus Ueda107	Pseudomonas petroselini MAFF 311094	18.6	0.2361	8.07	75.99
Cellvibrio japonicus Ueda107	Pseudomonas pisciculturae P115	19.2	0.2296	8.03	76.2
Cellvibrio japonicus Ueda107	Pseudomonas piscis MC042	25.3	0.1716	11.57	76.02
Cellvibrio japonicus Ueda107	Pseudomonas pisicola P50	25.1	0.1737	6.5	76.36
Cellvibrio japonicus Ueda107	Pseudomonas plecoglossicida DSM 15088	17.7	0.2478	10.99	75.68
Cellvibrio japonicus Ueda107	Pseudomonas poae LMG 21465	22.4	0.1959	8.46	76.42
Cellvibrio japonicus Ueda107	Pseudomonas pohangensis DSM 17875	21.8	0.2011	7.62	76.48
Cellvibrio japonicus Ueda107	Pseudomonas profundi M5	21.7	0.2021	6.56	75.83
Cellvibrio japonicus Ueda107	Pseudomonas promysalinigenes RW10S1	31.7	0.1331	8.63	77.07
Cellvibrio japonicus Ueda107	Pseudomonas prosekii LMG 26867	27.8	0.1548	7.57	76.61
Cellvibrio japonicus Ueda107	Pseudomonas protegens CHA0	25.4	0.1714	11.4	76.29
Cellvibrio japonicus Ueda107	Pseudomonas proteolytica DSM 15321	19.5	0.2254	8.42	76.5
Cellvibrio japonicus Ueda107	Pseudomonas psychrophila DSM 17535	24.8	0.1755	5.5	75.98
Cellvibrio japonicus Ueda107	Pseudomonas psychrotolerans DSM 15758	20.2	0.2174	13.57	75.56
Cellvibrio japonicus Ueda107	Pseudomonas punonensis CECT 8089	22.6	0.1941	9.83	75.99
Cellvibrio japonicus Ueda107	Pseudomonas putida NBRC 14164	24.7	0.1763	10.34	76.64
Cellvibrio japonicus Ueda107	Pseudomonas quasicaspiana CDFA553	21.3	0.2063	4.89	75.9
Cellvibrio japonicus Ueda107	Pseudomonas quebecensis S1Bt42	22.7	0.1926	8.96	76.47
Cellvibrio japonicus Ueda107	Pseudomonas quercus hsmgli-8	22.2	0.197	7.45	75.75
Cellvibrio japonicus Ueda107	Pseudomonas reidholzensis CCOS 865	28.2	0.1527	12.1	76.15
Cellvibrio japonicus Ueda107	Pseudomonas reinekei DSM 18361	27	0.1601	7.14	76.95
Cellvibrio japonicus Ueda107	Pseudomonas resinovorans DSM 21078	23.2	0.1883	11.59	75.29
Cellvibrio japonicus Ueda107	Pseudomonas rhizoryzae RY24	24.3	0.1793	12.83	75.65
Cellvibrio japonicus Ueda107	Pseudomonas rhizosphaerae DSM 16299	24.9	0.1748	10	77.5
Cellvibrio japonicus Ueda107	Pseudomonas rhodesiae LMG 17764	26.5	0.1636	8.18	76.27
Cellvibrio japonicus Ueda107	Pseudomonas rustica MBT-4	22.4	0.1954	6.92	76.29
Cellvibrio japonicus Ueda107	Pseudomonas sagittaria JCM 18195	25	0.1739	14.66	75.92
Cellvibrio japonicus Ueda107	Pseudomonas saliphila 16W4-4-3	22.4	0.1955	6.52	76.45
Cellvibrio japonicus Ueda107	Pseudomonas salmasensis SWRI126	21.3	0.2065	8.17	76.98
Cellvibrio japonicus Ueda107	Pseudomonas salomonii ICMP 14252	17.7	0.2482	7.92	75.94
Cellvibrio japonicus Ueda107	Pseudomonas saponiphila DSM 9751	27.3	0.1582	10.8	77.11
Cellvibrio japonicus Ueda107	Pseudomonas savastanoi ICMP 4352	23.4	0.1869	6	76.36
Cellvibrio japonicus Ueda107	Pseudomonas saxonica DSM 108989	24.4	0.1784	4.3	77.27
Cellvibrio japonicus Ueda107	Pseudomonas schmalbachii Milli4	21.7	0.2022	12.96	75.88
Cellvibrio japonicus Ueda107	Pseudomonas segetis CIP 108523	27.1	0.1598	4.72	76.1
Cellvibrio japonicus Ueda107	Pseudomonas seleniipraecipitans LMG 25475	21.9	0.2	9.52	75.7
Cellvibrio japonicus Ueda107	Pseudomonas serbica IT-P366	21.1	0.2082	7.56	75.71
Cellvibrio japonicus Ueda107	Pseudomonas serboccidentalis IT-P374	22.8	0.1922	8.37	76.81
Cellvibrio japonicus Ueda107	Pseudomonas sessilinigenes CMR12a	25.6	0.1694	10.81	76.86
Cellvibrio japonicus Ueda107	Pseudomonas shahriarae SWRI52	21.6	0.2034	8.6	76.67
Cellvibrio japonicus Ueda107	Pseudomonas shirazensis SWRI56	27.3	0.1583	9.86	77.62
Cellvibrio japonicus Ueda107	Pseudomonas sichuanensis WCHPs060039	19.9	0.2208	11.87	76.03
Cellvibrio japonicus Ueda107	Pseudomonas silesiensis A3	29.4	0.1455	7.59	76.77
Cellvibrio japonicus Ueda107	Pseudomonas siliginis SWRI31	22.8	0.1917	7.98	75.98
Cellvibrio japonicus Ueda107	Pseudomonas simiae CCUG 50988	19.1	0.23	8.35	75.7
Cellvibrio japonicus Ueda107	Pseudomonas sivasensis P7	19.3	0.2276	7.49	76.08
Cellvibrio japonicus Ueda107	Pseudomonas solani Sm006	25.6	0.1695	14.29	75.96
Cellvibrio japonicus Ueda107	Pseudomonas soli LMG 27941	19.8	0.2214	12.01	75.65
Cellvibrio japonicus Ueda107	Pseudomonas spelaei CCM 7893	23	0.1901	7.36	76.16
Cellvibrio japonicus Ueda107	Pseudomonas straminea JCM 2783	22.4	0.196	11.23	75.9
Cellvibrio japonicus Ueda107	Pseudomonas synxantha LMG 2190	23.9	0.1827	7.63	76.46
Cellvibrio japonicus Ueda107	Pseudomonas syringae DSM 10604	23.5	0.1858	6.97	76.44
Cellvibrio japonicus Ueda107	Pseudomonas taeanensis MS-3	24.9	0.1752	8.93	75.82
Cellvibrio japonicus Ueda107	Pseudomonas taetrolens LMG 2336	25.2	0.1724	6.24	77.2
Cellvibrio japonicus Ueda107	Pseudomonas taiwanensis DSM 21245	21.7	0.2026	9.88	75.4
Cellvibrio japonicus Ueda107	Pseudomonas tehranensis SWRI196	22.5	0.1945	8.47	75.95
Cellvibrio japonicus Ueda107	Pseudomonas tensinigenes ZA 5.3	26	0.1672	7.18	76.67
Cellvibrio japonicus Ueda107	Pseudomonas thermotolerans DSM 14292	25	0.1744	14.85	75.77
Cellvibrio japonicus Ueda107	Pseudomonas thivervalensis DSM 13194	26.8	0.1617	9.17	76.65
Cellvibrio japonicus Ueda107	Pseudomonas tohonis TUM18999	22.3	0.1964	14.37	76.42
Cellvibrio japonicus Ueda107	Pseudomonas tolaasii NCPPB 2192	21.6	0.2032	8.59	76.23
Cellvibrio japonicus Ueda107	Pseudomonas toyotomiensis JCM 15604	19.9	0.2213	10.62	75.85
Cellvibrio japonicus Ueda107	Pseudomonas tremae ICMP 9151	22.8	0.1917	5.8	76.64
Cellvibrio japonicus Ueda107	Pseudomonas tritici SWRI145	22.5	0.1948	7.88	76.38
Cellvibrio japonicus Ueda107	Pseudomonas triticicola SWRI88	25.2	0.173	8	77.34
Cellvibrio japonicus Ueda107	Pseudomonas triticifolii DOAB 1067	21.9	0.2001	7.29	76.76
Cellvibrio japonicus Ueda107	Pseudomonas trivialis LMG 21464	21.7	0.2024	8.95	76.81
Cellvibrio japonicus Ueda107	Pseudomonas tructae SNU WT1	27.2	0.1586	9.84	76.56
Cellvibrio japonicus Ueda107	Pseudomonas turukhanskensis VKM B-2935	20.9	0.2099	8.59	76.2
Cellvibrio japonicus Ueda107	Pseudomonas typographi CA3A	22.3	0.1964	10.15	76.18
Cellvibrio japonicus Ueda107	Pseudomonas ullengensis UL070	21.2	0.2072	11.66	76.17
Cellvibrio japonicus Ueda107	Pseudomonas umsongensis LMG 21317	25.5	0.1702	7.7	76.75
Cellvibrio japonicus Ueda107	Pseudomonas urmiensis SWRI10	26.1	0.1661	9.82	76.94
Cellvibrio japonicus Ueda107	Pseudomonas uvaldensis 20TX0172	22.4	0.1961	8.82	75.97
Cellvibrio japonicus Ueda107	Pseudomonas vancouverensis CCUG 49675	23.4	0.1868	7.79	75.84
Cellvibrio japonicus Ueda107	Pseudomonas vanderleydeniana RW8P3	22.9	0.1908	10.98	76.74
Cellvibrio japonicus Ueda107	Pseudomonas veronii DSM 11331	18.6	0.2367	8.73	75.94
Cellvibrio japonicus Ueda107	Pseudomonas versuta L10.10	27.7	0.1558	6.24	76.2
Cellvibrio japonicus Ueda107	Pseudomonas viciae 11K1	24.1	0.1813	8.35	76.94
Cellvibrio japonicus Ueda107	Pseudomonas viridiflava ICMP 2848	23.2	0.189	7.4	75.94
Cellvibrio japonicus Ueda107	Pseudomonas vlassakiae RW4S2	25.3	0.1716	10.98	75.93
Cellvibrio japonicus Ueda107	Pseudomonas vranovensis DSM 16006	17.4	0.2521	9.54	75.71
Cellvibrio japonicus Ueda107	Pseudomonas wadenswilerensis CCOS 864	24.2	0.1802	10.4	76.33
Cellvibrio japonicus Ueda107	Pseudomonas wayambapalatensis RW3S1	25	0.1741	11.25	76.28
Cellvibrio japonicus Ueda107	Pseudomonas weihenstephanensis DSM 29166	23.2	0.1887	5.32	76.13
Cellvibrio japonicus Ueda107	Pseudomonas xantholysinigenes RW9S1A	26.1	0.1662	12.17	76.16
Cellvibrio japonicus Ueda107	Pseudomonas xanthosomatis COR54	26.8	0.1613	12.19	76.4
Cellvibrio japonicus Ueda107	Pseudomonas xionganensis R-22-3 w-18	20.5	0.2144	10.98	76.12
Cellvibrio japonicus Ueda107	Pseudomonas yamanorum LMG 27247	23.4	0.1873	8.34	76.57
Cellvibrio japonicus Ueda107	Pseudomonas yangonensis MY50	21.7	0.2024	10.84	76.28
Cellvibrio japonicus Ueda107	Pseudomonas zanjanensis SWRI12	23.4	0.1871	9.22	76.27
Cellvibrio japonicus Ueda107	Pseudomonas zarinae SWRI108	24.5	0.1778	8.87	76.62
Cellvibrio japonicus Ueda107	Pseudomonas zeae OE 48.2	26.2	0.1658	7	76.62
Cellvibrio japonicus Ueda107	Pseudomonas grandcourensis DGS24	27.5	0.157	7.71	76.87
Cellvibrio japonicus Ueda107	Pseudomonas purpurea DGS26	27.7	0.1558	7.87	77.04
Cellvibrio japonicus Ueda107	Pseudomonas helvetica DGS28	22.6	0.1934	6.79	76.57
Cellvibrio japonicus Ueda107	Pseudomonas aestiva DGS32	25.5	0.1707	13.93	76.61
Pseudomonas abietaniphila ATCC 700689	Pseudomonas abietaniphila ATCC 700689	100	0	0	100
Pseudomonas abietaniphila ATCC 700689	Pseudomonas abyssi MT5	20.2	0.2181	1.8	77.96
Pseudomonas abietaniphila ATCC 700689	Pseudomonas aegrilactucae MAFF 301350	22.4	0.1954	4.04	80.88
Pseudomonas abietaniphila ATCC 700689	Pseudomonas aeruginosa DSM 50071	20.4	0.2149	7.09	78.6
Pseudomonas abietaniphila ATCC 700689	Pseudomonas agarici LMG 2112	22.3	0.1969	0.45	80.11
Pseudomonas abietaniphila ATCC 700689	Pseudomonas akapageensis PS24	22.9	0.1908	0.77	80.8
Pseudomonas abietaniphila ATCC 700689	Pseudomonas alcaligenes NBRC 14159	21	0.2093	5.33	79.15
Pseudomonas abietaniphila ATCC 700689	Pseudomonas alcaliphila JCM 10630	21	0.2095	3.45	79.07
Pseudomonas abietaniphila ATCC 700689	Pseudomonas alkylphenolica KL28	22.5	0.1949	1.19	80.49
Pseudomonas abietaniphila ATCC 700689	Pseudomonas allii MAFF 301514	22.6	0.1937	1.43	80.79
Pseudomonas abietaniphila ATCC 700689	Pseudomonas alliivorans 20GA0068	23	0.1905	0.3	81.1
Pseudomonas abietaniphila ATCC 700689	Pseudomonas allokribbensis IzPS23	22.8	0.1917	0.9	81.49
Pseudomonas abietaniphila ATCC 700689	Pseudomonas alloputida Kh7	22	0.1991	2.44	79.71
Pseudomonas abietaniphila ATCC 700689	Pseudomonas alvandae SWRI17	22.9	0.1908	1.42	80.96
Pseudomonas abietaniphila ATCC 700689	Pseudomonas amygdali ICMP 3918	22.8	0.1916	1.2	80.75
Pseudomonas abietaniphila ATCC 700689	Pseudomonas anatoliensis P9	23.4	0.1869	0.73	81.38
Pseudomonas abietaniphila ATCC 700689	Pseudomonas anguilliseptica DSM 12111	22.2	0.1975	0.77	79.18
Pseudomonas abietaniphila ATCC 700689	Pseudomonas antarctica CMS 35	22.3	0.1967	0.09	80.58
Pseudomonas abietaniphila ATCC 700689	Pseudomonas anuradhapurensis RD8MR3	22.2	0.1976	3.99	80.1
Pseudomonas abietaniphila ATCC 700689	Pseudomonas arcuscaelestis P66	21.9	0.2005	0.92	79.99
Pseudomonas abietaniphila ATCC 700689	Pseudomonas argentinensis LMG 22563	21.3	0.2064	4.14	79.13
Pseudomonas abietaniphila ATCC 700689	Pseudomonas aromaticivorans MAP12	20.4	0.2159	6.37	78.73
Pseudomonas abietaniphila ATCC 700689	Pseudomonas arsenicoxydans CECT 7543	22.7	0.193	0.69	81.07
Pseudomonas abietaniphila ATCC 700689	Pseudomonas asgharzadehiana SWRI132	22.6	0.1943	1.15	80.8
Pseudomonas abietaniphila ATCC 700689	Pseudomonas asiatica RYU5	22.3	0.1963	3.11	80.14
Pseudomonas abietaniphila ATCC 700689	Pseudomonas asplenii ATCC 23835	22.9	0.1913	1.79	80.66
Pseudomonas abietaniphila ATCC 700689	Pseudomonas asturiensis LMG 26898	23	0.1907	0.3	81.13
Pseudomonas abietaniphila ATCC 700689	Pseudomonas atacamensis M7D1	22.9	0.1915	0.44	81.21
Pseudomonas abietaniphila ATCC 700689	Pseudomonas atagonensis PS14	23	0.1903	0.18	81.06
Pseudomonas abietaniphila ATCC 700689	Pseudomonas avellanae BPIC 631	23.5	0.186	0.73	81.06
Pseudomonas abietaniphila ATCC 700689	Pseudomonas aylmerensis S1E40	23	0.1901	2.19	80.89
Pseudomonas abietaniphila ATCC 700689	Pseudomonas azadiae SWRI103	22.7	0.1929	1.26	80.72
Pseudomonas abietaniphila ATCC 700689	Pseudomonas azerbaijanoccidentalis SWRI74	22.9	0.1913	0.14	80.99
Pseudomonas abietaniphila ATCC 700689	Pseudomonas azerbaijanorientalis SWRI123	23.1	0.1894	0.67	81.29
Pseudomonas abietaniphila ATCC 700689	Pseudomonas azotoformans DSM 18862	22.7	0.1926	1.52	80.83
Pseudomonas abietaniphila ATCC 700689	Pseudomonas baetica LMG 25716	23.3	0.1881	0.68	81.08
Pseudomonas abietaniphila ATCC 700689	Pseudomonas baltica MBT-2	22.4	0.1959	3.04	80.27
Pseudomonas abietaniphila ATCC 700689	Pseudomonas bananamidigenes BW11P2	22.7	0.1927	1.18	81.04
Pseudomonas abietaniphila ATCC 700689	Pseudomonas benzenivorans DSM 8628	21.5	0.2037	5.77	79.16
Pseudomonas abietaniphila ATCC 700689	Pseudomonas benzopyrenica BaP3	20.3	0.2163	5.86	78.5
Pseudomonas abietaniphila ATCC 700689	Pseudomonas bijieensis L22-9	23	0.1901	1.42	80.85
Pseudomonas abietaniphila ATCC 700689	Pseudomonas boanensis DB1	20.6	0.2132	2.9	78.76
Pseudomonas abietaniphila ATCC 700689	Pseudomonas bohemica IA19	28.6	0.1502	0.04	84.99
Pseudomonas abietaniphila ATCC 700689	Pseudomonas borbori DSM 17834	21.3	0.206	3.58	79.03
Pseudomonas abietaniphila ATCC 700689	Pseudomonas botevensis COW3	22.8	0.1921	1.78	81.29
Pseudomonas abietaniphila ATCC 700689	Pseudomonas brassicacearum JCM 11938	22.8	0.1919	1.39	80.86
Pseudomonas abietaniphila ATCC 700689	Pseudomonas brassicae MAFF 212427	22.7	0.1933	3.97	80.71
Pseudomonas abietaniphila ATCC 700689	Pseudomonas brenneri DSM 15294	23	0.1905	0.71	80.78
Pseudomonas abietaniphila ATCC 700689	Pseudomonas bubulae TH39	22.1	0.1983	1.27	80.47
Pseudomonas abietaniphila ATCC 700689	Pseudomonas californiensis CDFA601	22.5	0.1952	1.28	80.61
Pseudomonas abietaniphila ATCC 700689	Pseudomonas campi S1-A32-2	21.4	0.2049	4.01	79.43
Pseudomonas abietaniphila ATCC 700689	Pseudomonas canadensis 2-92	22.8	0.1922	0.96	80.8
Pseudomonas abietaniphila ATCC 700689	Pseudomonas canavaninivorans HB002	22.8	0.1922	1.61	80.97
Pseudomonas abietaniphila ATCC 700689	Pseudomonas cannabina ICMP 2823	23	0.1906	0.98	81.02
Pseudomonas abietaniphila ATCC 700689	Pseudomonas capsici Pc19-1	23.3	0.1875	1.01	81.32
Pseudomonas abietaniphila ATCC 700689	Pseudomonas carbonaria CIP 111764	21.3	0.2059	6.54	79.04
Pseudomonas abietaniphila ATCC 700689	Pseudomonas caricapapayae CCUG 32775	22.6	0.1937	1.11	80.58
Pseudomonas abietaniphila ATCC 700689	Pseudomonas carnis B4-1	22.6	0.194	0.34	80.61
Pseudomonas abietaniphila ATCC 700689	Pseudomonas caspiana FBF102	23.1	0.1896	2.48	81.09
Pseudomonas abietaniphila ATCC 700689	Pseudomonas cavernae K2W31S-8	21.3	0.2059	5.08	79.33
Pseudomonas abietaniphila ATCC 700689	Pseudomonas cavernicola K1S02-6	21.9	0.2001	1.21	79.21
Pseudomonas abietaniphila ATCC 700689	Pseudomonas cedrina LMG 23661	22.7	0.1927	1.32	80.73
Pseudomonas abietaniphila ATCC 700689	Pseudomonas chengduensis DSM 26382	20.8	0.211	2.89	79.25
Pseudomonas abietaniphila ATCC 700689	Pseudomonas chlororaphis subsp. aurantiaca DSM 19603	23	0.1901	3.42	81.36
Pseudomonas abietaniphila ATCC 700689	Pseudomonas chlororaphis subsp. aureofaciens DSM 6698	23.2	0.189	3.26	81.42
Pseudomonas abietaniphila ATCC 700689	Pseudomonas chlororaphis subsp. chlororaphis DSM 50083	23.1	0.1892	3.55	81.18
Pseudomonas abietaniphila ATCC 700689	Pseudomonas chlororaphis subsp. piscium DSM 21509	23	0.1903	3.21	81.23
Pseudomonas abietaniphila ATCC 700689	Pseudomonas cichorii DSM 50259	22.9	0.1914	1.33	81.14
Pseudomonas abietaniphila ATCC 700689	Pseudomonas citri OPS13-3	23	0.1904	1.49	80.81
Pseudomonas abietaniphila ATCC 700689	Pseudomonas citronellolis DSM 50332	20.7	0.2118	8.11	78.84
Pseudomonas abietaniphila ATCC 700689	Pseudomonas coleopterorum LMG 28558	22.7	0.1933	2.59	80.39
Pseudomonas abietaniphila ATCC 700689	Pseudomonas composti CCUG 59231	20.9	0.2106	2.98	79.05
Pseudomonas abietaniphila ATCC 700689	Pseudomonas congelans DSM 14939	22.7	0.193	0.11	80.96
Pseudomonas abietaniphila ATCC 700689	Pseudomonas corrugata LMG 2172	22.8	0.192	1.15	80.6
Pseudomonas abietaniphila ATCC 700689	Pseudomonas cremoricolorata DSM 17059	21.5	0.2042	4.07	79.95
Pseudomonas abietaniphila ATCC 700689	Pseudomonas cremoris WS 5106	22.5	0.195	0.61	80.68
Pseudomonas abietaniphila ATCC 700689	Pseudomonas crudilactis UCMA 17988	22.7	0.1933	0.31	81.19
Pseudomonas abietaniphila ATCC 700689	Pseudomonas cuatrocienegasensis CIP 109853	21.1	0.2086	2.52	79.1
Pseudomonas abietaniphila ATCC 700689	Pseudomonas cyclaminis MAFF 301449	23.1	0.1895	0.82	81.08
Pseudomonas abietaniphila ATCC 700689	Pseudomonas daroniae FRB 228	21.1	0.2081	2.58	79.12
Pseudomonas abietaniphila ATCC 700689	Pseudomonas deceptionensis LMG 25555	22.3	0.1964	0.93	80.36
Pseudomonas abietaniphila ATCC 700689	Pseudomonas defluvii WCHP16	22.6	0.1936	0.1	80.19
Pseudomonas abietaniphila ATCC 700689	Pseudomonas delhiensis RLD-1	20.8	0.211	8.63	78.79
Pseudomonas abietaniphila ATCC 700689	Pseudomonas donghuensis HYS	22.6	0.1939	2.98	80.74
Pseudomonas abietaniphila ATCC 700689	Pseudomonas dryadis FRB 230	21.5	0.2043	5.53	79.14
Pseudomonas abietaniphila ATCC 700689	Pseudomonas edaphica RD25	22.9	0.1911	0.49	80.75
Pseudomonas abietaniphila ATCC 700689	Pseudomonas ekonensis COR58	23.3	0.1875	5.43	81.31
Pseudomonas abietaniphila ATCC 700689	Pseudomonas endophytica BSTT44	21.6	0.2034	4.28	79.6
Pseudomonas abietaniphila ATCC 700689	Pseudomonas entomophila L48	22.1	0.1982	4.72	80.3
Pseudomonas abietaniphila ATCC 700689	Pseudomonas extremaustralis DSM 17835	23	0.1903	1.17	81.16
Pseudomonas abietaniphila ATCC 700689	Pseudomonas extremorientalis LMG 19695	22.7	0.1934	1.47	80.87
Pseudomonas abietaniphila ATCC 700689	Pseudomonas fakonensis COW40	22.5	0.1945	4.84	80.16
Pseudomonas abietaniphila ATCC 700689	Pseudomonas farris SWRI79	22.7	0.1926	0.69	81.04
Pseudomonas abietaniphila ATCC 700689	Pseudomonas farsensis SWRI107	21.8	0.2008	3.14	80.14
Pseudomonas abietaniphila ATCC 700689	Pseudomonas fildesensis KG01	22.9	0.1915	0.7	80.9
Pseudomonas abietaniphila ATCC 700689	Pseudomonas fitomaticsae FIT81	23	0.1899	1.16	81.43
Pseudomonas abietaniphila ATCC 700689	Pseudomonas flavescens LMG 18387	21	0.2089	4.03	78.83
Pseudomonas abietaniphila ATCC 700689	Pseudomonas flexibilis ATCC 29606	20.2	0.2173	6.37	78.42
Pseudomonas abietaniphila ATCC 700689	Pseudomonas floridensis GEV388	23.5	0.1859	0.26	81.54
Pseudomonas abietaniphila ATCC 700689	Pseudomonas fluorescens ATCC 13525	22.6	0.1942	0.55	80.79
Pseudomonas abietaniphila ATCC 700689	Pseudomonas folii DOAB 1069	22.9	0.1913	2.25	80.84
Pseudomonas abietaniphila ATCC 700689	Pseudomonas fragi NRRL B-727	22.6	0.1939	0.13	80.68
Pseudomonas abietaniphila ATCC 700689	Pseudomonas frederiksbergensis LMG 19851	22.9	0.1909	0.51	80.95
Pseudomonas abietaniphila ATCC 700689	Pseudomonas fulva NBRC 16637	21.6	0.2035	2.34	79.57
Pseudomonas abietaniphila ATCC 700689	Pseudomonas furukawaii KF707	20.6	0.2131	6.06	78.81
Pseudomonas abietaniphila ATCC 700689	Pseudomonas germanica FIT28	22.9	0.1915	0.34	80.96
Pseudomonas abietaniphila ATCC 700689	Pseudomonas gessardii DSM 17152	23	0.1907	0.95	80.82
Pseudomonas abietaniphila ATCC 700689	Pseudomonas glycinae MS586	22.9	0.1912	1.04	81.46
Pseudomonas abietaniphila ATCC 700689	Pseudomonas gozinkensis IzPS32d	23	0.19	0.87	81.46
Pseudomonas abietaniphila ATCC 700689	Pseudomonas graminis DSM 11363	26.6	0.1627	0.82	83.82
Pseudomonas abietaniphila ATCC 700689	Pseudomonas granadensis LMG 27940	23	0.1905	0.72	81.08
Pseudomonas abietaniphila ATCC 700689	Pseudomonas gregormendelii LMG 28632	22.8	0.1918	0.16	80.98
Pseudomonas abietaniphila ATCC 700689	Pseudomonas grimontii DSM 17515	22.9	0.1908	0.63	80.9
Pseudomonas abietaniphila ATCC 700689	Pseudomonas guariconensis LMG 27394	21.7	0.2018	3.16	79.79
Pseudomonas abietaniphila ATCC 700689	Pseudomonas guguanensis JCM 18416	21	0.2088	4.78	79.08
Pseudomonas abietaniphila ATCC 700689	Pseudomonas guineae LMG 24016	20.4	0.2157	0.96	78.64
Pseudomonas abietaniphila ATCC 700689	Pseudomonas guryensis SR9	21.3	0.2066	3.82	79.31
Pseudomonas abietaniphila ATCC 700689	Pseudomonas haemolytica DSM 108987	22.5	0.1949	0.59	80.66
Pseudomonas abietaniphila ATCC 700689	Pseudomonas hamedanensis SWRI65	22.9	0.1914	0.55	80.92
Pseudomonas abietaniphila ATCC 700689	Pseudomonas helleri DSM 29165	22.1	0.1984	1.34	80.3
Pseudomonas abietaniphila ATCC 700689	Pseudomonas helmanticensis LMG 28168	22.9	0.1908	0.2	80.92
Pseudomonas abietaniphila ATCC 700689	Pseudomonas huaxiensis WCHPs060044	22.5	0.1945	2.82	80.59
Pseudomonas abietaniphila ATCC 700689	Pseudomonas hydrolytica DSWY01	20.8	0.2111	4.99	79.04
Pseudomonas abietaniphila ATCC 700689	Pseudomonas indica NBRC 103045	20.7	0.2119	4.68	78.9
Pseudomonas abietaniphila ATCC 700689	Pseudomonas inefficax JV551A3	22.2	0.1971	3.41	80.1
Pseudomonas abietaniphila ATCC 700689	Pseudomonas insulae UL073	21	0.2087	6.44	79.32
Pseudomonas abietaniphila ATCC 700689	Pseudomonas iranensis SWRI54	22.8	0.1919	0.46	81.22
Pseudomonas abietaniphila ATCC 700689	Pseudomonas iridis P42	22.6	0.1936	0.65	81.07
Pseudomonas abietaniphila ATCC 700689	Pseudomonas izuensis IzPS43 3003	22.8	0.1923	0.18	80.92
Pseudomonas abietaniphila ATCC 700689	Pseudomonas japonica DSM 22348	22.5	0.1949	4.71	80.5
Pseudomonas abietaniphila ATCC 700689	Pseudomonas jessenii DSM 17150	23	0.19	0.26	81.19
Pseudomonas abietaniphila ATCC 700689	Pseudomonas jinjuensis JCM 21621	20.9	0.2107	6.94	79.02
Pseudomonas abietaniphila ATCC 700689	Pseudomonas juntendi BML3	22.1	0.1981	3.23	80.15
Pseudomonas abietaniphila ATCC 700689	Pseudomonas kairouanensis KC12	22.8	0.1919	0.93	80.67
Pseudomonas abietaniphila ATCC 700689	Pseudomonas karstica CCM 7891	22.3	0.1966	0.56	80.35
Pseudomonas abietaniphila ATCC 700689	Pseudomonas kermanshahensis SWRI100	22.4	0.1957	2.79	79.95
Pseudomonas abietaniphila ATCC 700689	Pseudomonas khavaziana SWRI124	22.5	0.1949	0.17	80.52
Pseudomonas abietaniphila ATCC 700689	Pseudomonas khazarica TBZ2	21	0.2089	5.51	79.25
Pseudomonas abietaniphila ATCC 700689	Pseudomonas khorasanensis SWRI153	22.7	0.1928	0.27	80.75
Pseudomonas abietaniphila ATCC 700689	Pseudomonas kielensis MBT-1	23.4	0.1869	1.4	81.25
Pseudomonas abietaniphila ATCC 700689	Pseudomonas kilonensis DSM 13647	23.3	0.1879	1.39	80.92
Pseudomonas abietaniphila ATCC 700689	Pseudomonas kitaguniensis MAFF 212408	22.2	0.197	0.04	80.43
Pseudomonas abietaniphila ATCC 700689	Pseudomonas knackmussii B13	20.8	0.2109	6.17	79.07
Pseudomonas abietaniphila ATCC 700689	Pseudomonas koreensis Ps 9-14	23	0.1907	0.59	81.06
Pseudomonas abietaniphila ATCC 700689	Pseudomonas kurunegalensis RW1P2	21.9	0.2004	2.66	80.11
Pseudomonas abietaniphila ATCC 700689	Pseudomonas kuykendallii NRRL B-59562	20.9	0.2106	6.46	78.96
Pseudomonas abietaniphila ATCC 700689	Pseudomonas lactis DSM 29167	22.7	0.1931	0.58	80.58
Pseudomonas abietaniphila ATCC 700689	Pseudomonas lactucae MAFF 301380	22.8	0.1924	0.97	80.8
Pseudomonas abietaniphila ATCC 700689	Pseudomonas lalkuanensis PE08	21	0.2092	4.8	78.99
Pseudomonas abietaniphila ATCC 700689	Pseudomonas lalucatii R1b54	21.3	0.2061	7.56	79.31
Pseudomonas abietaniphila ATCC 700689	Pseudomonas laurentiana JCM 32154	22.2	0.1973	0.54	80.11
Pseudomonas abietaniphila ATCC 700689	Pseudomonas laurylsulfatiphila AP3 16	23	0.1901	0.71	81.25
Pseudomonas abietaniphila ATCC 700689	Pseudomonas laurylsulfativorans AP3 22	22.8	0.1923	0.18	81.12
Pseudomonas abietaniphila ATCC 700689	Pseudomonas leptonychotis CCM 8849	20.6	0.2135	0.64	78.96
Pseudomonas abietaniphila ATCC 700689	Pseudomonas libanensis DSM 17149	22.6	0.1935	0.69	80.88
Pseudomonas abietaniphila ATCC 700689	Pseudomonas lijiangensis LJ2	23.1	0.1895	1.06	81.18
Pseudomonas abietaniphila ATCC 700689	Pseudomonas lini DSM 16768	22.9	0.191	0.65	81.11
Pseudomonas abietaniphila ATCC 700689	Pseudomonas linyingensis LMG 25967	20.3	0.217	6.95	78.81
Pseudomonas abietaniphila ATCC 700689	Pseudomonas lundensis LMG 13517	22.3	0.1969	0.75	80.32
Pseudomonas abietaniphila ATCC 700689	Pseudomonas lurida LMG 21995	22.8	0.1924	1.17	80.85
Pseudomonas abietaniphila ATCC 700689	Pseudomonas lutea DSM 17257	25.7	0.1692	0.72	82.77
Pseudomonas abietaniphila ATCC 700689	Pseudomonas mandelii NBRC 103147	23.7	0.1844	0.18	81.41
Pseudomonas abietaniphila ATCC 700689	Pseudomonas mangiferae BBB3-04	20.1	0.2191	8.2	78.78
Pseudomonas abietaniphila ATCC 700689	Pseudomonas mangrovi TC11	20.5	0.2143	4.9	78.78
Pseudomonas abietaniphila ATCC 700689	Pseudomonas marginalis NCPPB 667	23	0.1904	1.12	81
Pseudomonas abietaniphila ATCC 700689	Pseudomonas marianensis PS1	20.4	0.2159	3.52	78.17
Pseudomonas abietaniphila ATCC 700689	Pseudomonas marincola JCM 14761	20.5	0.2147	2.36	78.45
Pseudomonas abietaniphila ATCC 700689	Pseudomonas marvdashtae SWRI102	22.7	0.1932	1.2	80.8
Pseudomonas abietaniphila ATCC 700689	Pseudomonas matsuisoli JCM 30078	19.7	0.2235	0.03	77.74
Pseudomonas abietaniphila ATCC 700689	Pseudomonas maumuensis COW77	22.2	0.1978	4.68	79.99
Pseudomonas abietaniphila ATCC 700689	Pseudomonas mediterranea DSM 16733	23.5	0.186	1.77	80.89
Pseudomonas abietaniphila ATCC 700689	Pseudomonas mendocina NBRC 14162	20.8	0.2115	3.39	78.91
Pseudomonas abietaniphila ATCC 700689	Pseudomonas migulae CFML 95-321	23.1	0.1896	0.12	81.27
Pseudomonas abietaniphila ATCC 700689	Pseudomonas mohnii DSM 18327	23	0.1901	0.18	81.13
Pseudomonas abietaniphila ATCC 700689	Pseudomonas monsensis PGSB 8459	22.9	0.1913	0.61	81.3
Pseudomonas abietaniphila ATCC 700689	Pseudomonas monteilii DSM 14164	22	0.1997	2.06	80.08
Pseudomonas abietaniphila ATCC 700689	Pseudomonas moorei DSM 12647	23.1	0.1894	0.22	80.99
Pseudomonas abietaniphila ATCC 700689	Pseudomonas morbosilactucae MAFF 302030	22.7	0.1931	2.59	80.85
Pseudomonas abietaniphila ATCC 700689	Pseudomonas mosselii DSM 17497	23.5	0.1862	4.47	80.72
Pseudomonas abietaniphila ATCC 700689	Pseudomonas mucidolens LMG 2223	22.6	0.1935	0.35	80.48
Pseudomonas abietaniphila ATCC 700689	Pseudomonas mucoides P154a	23	0.1901	0.6	81.23
Pseudomonas abietaniphila ATCC 700689	Pseudomonas muyukensis COW39	22	0.1991	5.68	80.22
Pseudomonas abietaniphila ATCC 700689	Pseudomonas nabeulensis E10B	22.6	0.1936	0.84	80.78
Pseudomonas abietaniphila ATCC 700689	Pseudomonas neuropathica P155	22.6	0.1935	0.21	81.07
Pseudomonas abietaniphila ATCC 700689	Pseudomonas neustonica SSM26	19.4	0.2271	3.21	76.96
Pseudomonas abietaniphila ATCC 700689	Pseudomonas nicosulfuronedens LAM1902	20.6	0.2131	5.34	79.04
Pseudomonas abietaniphila ATCC 700689	Pseudomonas nitroreducens NBRC 12694	20.7	0.2126	5.57	78.81
Pseudomonas abietaniphila ATCC 700689	Pseudomonas nunensis In5	22.7	0.1928	0.06	81.13
Pseudomonas abietaniphila ATCC 700689	Pseudomonas ogarae F113	22.9	0.1909	1.35	80.81
Pseudomonas abietaniphila ATCC 700689	Pseudomonas oleovorans DSM 1045	21.1	0.2081	2.63	79.19
Pseudomonas abietaniphila ATCC 700689	Pseudomonas oligotrophica JM10B5a	20.4	0.215	7.74	78.69
Pseudomonas abietaniphila ATCC 700689	Pseudomonas orientalis LMG 23660	23	0.1904	0.99	80.7
Pseudomonas abietaniphila ATCC 700689	Pseudomonas oryzagri MAHUQ-58	20	0.22	7.98	78.69
Pseudomonas abietaniphila ATCC 700689	Pseudomonas oryzicola RD9SR1	22.4	0.1959	3.47	80.08
Pseudomonas abietaniphila ATCC 700689	Pseudomonas oryzihabitans DSM 6835	19.8	0.2224	6.79	78.17
Pseudomonas abietaniphila ATCC 700689	Pseudomonas otitidis DSM 17224	20.5	0.214	7.41	78.9
Pseudomonas abietaniphila ATCC 700689	Pseudomonas ovata F51	22.4	0.1957	2.5	80.6
Pseudomonas abietaniphila ATCC 700689	Pseudomonas palleroniana LMG 23076	22.5	0.1947	1.1	80.74
Pseudomonas abietaniphila ATCC 700689	Pseudomonas palmensis BBB001	22.6	0.1938	4.62	80.73
Pseudomonas abietaniphila ATCC 700689	Pseudomonas panipatensis CCM 7469	20.5	0.2145	6.12	78.76
Pseudomonas abietaniphila ATCC 700689	Pseudomonas paracarnis V5/DAB/2/5	22.5	0.1945	0.69	80.71
Pseudomonas abietaniphila ATCC 700689	Pseudomonas paraeruginosa ATCC 9027	22.1	0.1981	7.21	79.5
Pseudomonas abietaniphila ATCC 700689	Pseudomonas parafulva DSM 17004	21.5	0.2043	3.06	79.83
Pseudomonas abietaniphila ATCC 700689	Pseudomonas paralactis DSM 29164	22.7	0.1927	0.29	80.67
Pseudomonas abietaniphila ATCC 700689	Pseudomonas paralcaligenes MRCP1333	20.8	0.2111	7.1	78.92
Pseudomonas abietaniphila ATCC 700689	Pseudomonas paraversuta V4/DAB/S4/2a	22.1	0.1982	0.8	80.32
Pseudomonas abietaniphila ATCC 700689	Pseudomonas peli DSM 17833	21	0.2091	0.26	79.2
Pseudomonas abietaniphila ATCC 700689	Pseudomonas peradeniyensis BW13M1	22.3	0.197	5.19	80.18
Pseudomonas abietaniphila ATCC 700689	Pseudomonas pergaminensis 1008	22.6	0.1936	1.31	80.85
Pseudomonas abietaniphila ATCC 700689	Pseudomonas petroselini MAFF 311094	22.8	0.1918	0.63	80.98
Pseudomonas abietaniphila ATCC 700689	Pseudomonas pisciculturae P115	22.5	0.1952	0.58	80.54
Pseudomonas abietaniphila ATCC 700689	Pseudomonas piscis MC042	22.6	0.1937	4.12	80.49
Pseudomonas abietaniphila ATCC 700689	Pseudomonas pisicola P50	22.8	0.1921	0.94	80.7
Pseudomonas abietaniphila ATCC 700689	Pseudomonas plecoglossicida DSM 15088	22.1	0.198	3.54	80.28
Pseudomonas abietaniphila ATCC 700689	Pseudomonas poae LMG 21465	22.8	0.1924	1.01	80.73
Pseudomonas abietaniphila ATCC 700689	Pseudomonas pohangensis DSM 17875	19.9	0.2205	0.17	78.13
Pseudomonas abietaniphila ATCC 700689	Pseudomonas profundi M5	20.2	0.2172	0.89	77.68
Pseudomonas abietaniphila ATCC 700689	Pseudomonas promysalinigenes RW10S1	21.7	0.2018	1.19	79.59
Pseudomonas abietaniphila ATCC 700689	Pseudomonas prosekii LMG 26867	22.9	0.1916	0.13	80.86
Pseudomonas abietaniphila ATCC 700689	Pseudomonas protegens CHA0	22.8	0.192	3.95	81.01
Pseudomonas abietaniphila ATCC 700689	Pseudomonas proteolytica DSM 15321	22.7	0.1927	0.98	80.76
Pseudomonas abietaniphila ATCC 700689	Pseudomonas psychrophila DSM 17535	21.9	0.2007	1.95	80.05
Pseudomonas abietaniphila ATCC 700689	Pseudomonas psychrotolerans DSM 15758	20.4	0.2159	6.12	78.3
Pseudomonas abietaniphila ATCC 700689	Pseudomonas punonensis CECT 8089	21.2	0.2071	2.39	79
Pseudomonas abietaniphila ATCC 700689	Pseudomonas putida NBRC 14164	22.2	0.1979	2.89	80.14
Pseudomonas abietaniphila ATCC 700689	Pseudomonas quasicaspiana CDFA553	22.8	0.1924	2.56	81
Pseudomonas abietaniphila ATCC 700689	Pseudomonas quebecensis S1Bt42	22.5	0.1949	1.52	80.59
Pseudomonas abietaniphila ATCC 700689	Pseudomonas quercus hsmgli-8	20.4	0.2155	0.01	78.63
Pseudomonas abietaniphila ATCC 700689	Pseudomonas reidholzensis CCOS 865	22.2	0.1973	4.65	80.18
Pseudomonas abietaniphila ATCC 700689	Pseudomonas reinekei DSM 18361	23	0.1901	0.31	81.17
Pseudomonas abietaniphila ATCC 700689	Pseudomonas resinovorans DSM 21078	20.6	0.2134	4.15	78.91
Pseudomonas abietaniphila ATCC 700689	Pseudomonas rhizoryzae RY24	20.1	0.2188	5.39	77.97
Pseudomonas abietaniphila ATCC 700689	Pseudomonas rhizosphaerae DSM 16299	22.4	0.1952	2.56	80.31
Pseudomonas abietaniphila ATCC 700689	Pseudomonas rhodesiae LMG 17764	23.1	0.1896	0.73	81.06
Pseudomonas abietaniphila ATCC 700689	Pseudomonas rustica MBT-4	23.3	0.1874	0.53	81.29
Pseudomonas abietaniphila ATCC 700689	Pseudomonas sagittaria JCM 18195	20.4	0.215	7.22	78.75
Pseudomonas abietaniphila ATCC 700689	Pseudomonas saliphila 16W4-4-3	19.8	0.2221	0.93	77.48
Pseudomonas abietaniphila ATCC 700689	Pseudomonas salmasensis SWRI126	22.7	0.1927	0.72	80.75
Pseudomonas abietaniphila ATCC 700689	Pseudomonas salomonii ICMP 14252	22.5	0.195	0.47	80.67
Pseudomonas abietaniphila ATCC 700689	Pseudomonas saponiphila DSM 9751	22.7	0.1927	3.36	80.82
Pseudomonas abietaniphila ATCC 700689	Pseudomonas savastanoi ICMP 4352	22.9	0.1909	1.44	80.79
Pseudomonas abietaniphila ATCC 700689	Pseudomonas saxonica DSM 108989	21.7	0.2021	3.14	79.81
Pseudomonas abietaniphila ATCC 700689	Pseudomonas schmalbachii Milli4	20.8	0.2115	5.51	79.03
Pseudomonas abietaniphila ATCC 700689	Pseudomonas segetis CIP 108523	20.3	0.2169	2.72	78.24
Pseudomonas abietaniphila ATCC 700689	Pseudomonas seleniipraecipitans LMG 25475	21	0.2089	2.08	79.05
Pseudomonas abietaniphila ATCC 700689	Pseudomonas serbica IT-P366	23	0.1901	0.11	80.97
Pseudomonas abietaniphila ATCC 700689	Pseudomonas serboccidentalis IT-P374	23.3	0.1879	0.93	81.38
Pseudomonas abietaniphila ATCC 700689	Pseudomonas sessilinigenes CMR12a	22.6	0.1937	3.37	80.46
Pseudomonas abietaniphila ATCC 700689	Pseudomonas shahriarae SWRI52	22.7	0.1932	1.16	80.79
Pseudomonas abietaniphila ATCC 700689	Pseudomonas shirazensis SWRI56	21.8	0.2013	2.41	79.72
Pseudomonas abietaniphila ATCC 700689	Pseudomonas sichuanensis WCHPs060039	21.8	0.2008	4.43	80.17
Pseudomonas abietaniphila ATCC 700689	Pseudomonas silesiensis A3	23.1	0.1898	0.15	81.18
Pseudomonas abietaniphila ATCC 700689	Pseudomonas siliginis SWRI31	22.8	0.1921	0.53	81.16
Pseudomonas abietaniphila ATCC 700689	Pseudomonas simiae CCUG 50988	22.5	0.1951	0.91	80.87
Pseudomonas abietaniphila ATCC 700689	Pseudomonas sivasensis P7	22.3	0.197	0.05	80.62
Pseudomonas abietaniphila ATCC 700689	Pseudomonas solani Sm006	21	0.2091	6.85	79.06
Pseudomonas abietaniphila ATCC 700689	Pseudomonas soli LMG 27941	21.8	0.2014	4.56	79.93
Pseudomonas abietaniphila ATCC 700689	Pseudomonas spelaei CCM 7893	22.5	0.1948	0.09	80.65
Pseudomonas abietaniphila ATCC 700689	Pseudomonas straminea JCM 2783	21	0.2087	3.79	79.14
Pseudomonas abietaniphila ATCC 700689	Pseudomonas synxantha LMG 2190	22.8	0.1919	0.18	80.66
Pseudomonas abietaniphila ATCC 700689	Pseudomonas syringae DSM 10604	22.9	0.1915	0.47	80.88
Pseudomonas abietaniphila ATCC 700689	Pseudomonas taeanensis MS-3	20.8	0.2114	1.48	78.69
Pseudomonas abietaniphila ATCC 700689	Pseudomonas taetrolens LMG 2336	22.3	0.1967	1.21	80.02
Pseudomonas abietaniphila ATCC 700689	Pseudomonas taiwanensis DSM 21245	21.8	0.2012	2.43	79.85
Pseudomonas abietaniphila ATCC 700689	Pseudomonas tehranensis SWRI196	22.8	0.1917	1.03	80.77
Pseudomonas abietaniphila ATCC 700689	Pseudomonas tensinigenes ZA 5.3	22.8	0.1919	0.26	81.03
Pseudomonas abietaniphila ATCC 700689	Pseudomonas thermotolerans DSM 14292	20.6	0.2131	7.41	78.57
Pseudomonas abietaniphila ATCC 700689	Pseudomonas thivervalensis DSM 13194	23.1	0.1892	1.72	80.97
Pseudomonas abietaniphila ATCC 700689	Pseudomonas tohonis TUM18999	20.9	0.2104	6.92	79.02
Pseudomonas abietaniphila ATCC 700689	Pseudomonas tolaasii NCPPB 2192	22.5	0.1946	1.15	80.9
Pseudomonas abietaniphila ATCC 700689	Pseudomonas toyotomiensis JCM 15604	20.7	0.212	3.17	79.03
Pseudomonas abietaniphila ATCC 700689	Pseudomonas tremae ICMP 9151	22.6	0.1935	1.64	80.72
Pseudomonas abietaniphila ATCC 700689	Pseudomonas tritici SWRI145	22.5	0.1949	0.44	80.66
Pseudomonas abietaniphila ATCC 700689	Pseudomonas triticicola SWRI88	23.1	0.1897	0.55	81.17
Pseudomonas abietaniphila ATCC 700689	Pseudomonas triticifolii DOAB 1067	22.8	0.1922	0.15	81.16
Pseudomonas abietaniphila ATCC 700689	Pseudomonas trivialis LMG 21464	22.7	0.1926	1.51	80.89
Pseudomonas abietaniphila ATCC 700689	Pseudomonas tructae SNU WT1	22.2	0.1971	2.39	80.6
Pseudomonas abietaniphila ATCC 700689	Pseudomonas turukhanskensis VKM B-2935	21.3	0.2061	1.14	79.53
Pseudomonas abietaniphila ATCC 700689	Pseudomonas typographi CA3A	20.3	0.2164	2.71	78.33
Pseudomonas abietaniphila ATCC 700689	Pseudomonas ullengensis UL070	21.2	0.2075	4.21	79.39
Pseudomonas abietaniphila ATCC 700689	Pseudomonas umsongensis LMG 21317	23.1	0.1899	0.26	80.92
Pseudomonas abietaniphila ATCC 700689	Pseudomonas urmiensis SWRI10	22.1	0.1981	2.38	79.91
Pseudomonas abietaniphila ATCC 700689	Pseudomonas uvaldensis 20TX0172	22.6	0.1938	1.37	80.63
Pseudomonas abietaniphila ATCC 700689	Pseudomonas vancouverensis CCUG 49675	22.8	0.1919	0.34	81.16
Pseudomonas abietaniphila ATCC 700689	Pseudomonas vanderleydeniana RW8P3	22.9	0.1915	3.53	80.67
Pseudomonas abietaniphila ATCC 700689	Pseudomonas veronii DSM 11331	23.1	0.1895	1.29	81.08
Pseudomonas abietaniphila ATCC 700689	Pseudomonas versuta L10.10	22.2	0.1979	1.21	80.17
Pseudomonas abietaniphila ATCC 700689	Pseudomonas viciae 11K1	23	0.1902	0.9	81.02
Pseudomonas abietaniphila ATCC 700689	Pseudomonas viridiflava ICMP 2848	23	0.1905	0.04	81.23
Pseudomonas abietaniphila ATCC 700689	Pseudomonas vlassakiae RW4S2	22	0.1997	3.54	80.1
Pseudomonas abietaniphila ATCC 700689	Pseudomonas vranovensis DSM 16006	22.1	0.1981	2.09	80.44
Pseudomonas abietaniphila ATCC 700689	Pseudomonas wadenswilerensis CCOS 864	22.5	0.1947	2.95	80.85
Pseudomonas abietaniphila ATCC 700689	Pseudomonas wayambapalatensis RW3S1	22	0.1997	3.8	80
Pseudomonas abietaniphila ATCC 700689	Pseudomonas weihenstephanensis DSM 29166	21.7	0.202	2.13	80.22
Pseudomonas abietaniphila ATCC 700689	Pseudomonas xantholysinigenes RW9S1A	22.3	0.197	4.72	80.14
Pseudomonas abietaniphila ATCC 700689	Pseudomonas xanthosomatis COR54	22.4	0.1955	4.75	80.03
Pseudomonas abietaniphila ATCC 700689	Pseudomonas xionganensis R-22-3 w-18	20.8	0.211	3.53	78.96
Pseudomonas abietaniphila ATCC 700689	Pseudomonas yamanorum LMG 27247	23	0.1904	0.9	80.93
Pseudomonas abietaniphila ATCC 700689	Pseudomonas yangonensis MY50	21.2	0.2074	3.39	78.88
Pseudomonas abietaniphila ATCC 700689	Pseudomonas zanjanensis SWRI12	23.3	0.1878	1.77	80.86
Pseudomonas abietaniphila ATCC 700689	Pseudomonas zarinae SWRI108	23.1	0.1898	1.43	80.8
Pseudomonas abietaniphila ATCC 700689	Pseudomonas zeae OE 48.2	22.8	0.1919	0.45	81.1
Pseudomonas abietaniphila ATCC 700689	Pseudomonas grandcourensis DGS24	23.1	0.1898	0.26	81.16
Pseudomonas abietaniphila ATCC 700689	Pseudomonas purpurea DGS26	23.2	0.1888	0.43	81.2
Pseudomonas abietaniphila ATCC 700689	Pseudomonas helvetica DGS28	22.9	0.1914	0.65	81.09
Pseudomonas abietaniphila ATCC 700689	Pseudomonas aestiva DGS32	20	0.22	6.48	78.03
Pseudomonas abyssi MT5	Pseudomonas abyssi MT5	100	0	0	100
Pseudomonas abyssi MT5	Pseudomonas aegrilactucae MAFF 301350	19.3	0.2275	2.23	78.11
Pseudomonas abyssi MT5	Pseudomonas aeruginosa DSM 50071	19.7	0.223	5.28	78.37
Pseudomonas abyssi MT5	Pseudomonas agarici LMG 2112	19	0.2316	2.26	77.44
Pseudomonas abyssi MT5	Pseudomonas akapageensis PS24	19.3	0.2272	1.04	77.76
Pseudomonas abyssi MT5	Pseudomonas alcaligenes NBRC 14159	20	0.2193	3.53	79.02
Pseudomonas abyssi MT5	Pseudomonas alcaliphila JCM 10630	19.9	0.2205	1.64	78.47
Pseudomonas abyssi MT5	Pseudomonas alkylphenolica KL28	20.1	0.2183	0.61	78.06
Pseudomonas abyssi MT5	Pseudomonas allii MAFF 301514	19.7	0.2236	0.37	77.82
Pseudomonas abyssi MT5	Pseudomonas alliivorans 20GA0068	19.2	0.2288	2.1	77.42
Pseudomonas abyssi MT5	Pseudomonas allokribbensis IzPS23	20	0.2198	0.9	77.92
Pseudomonas abyssi MT5	Pseudomonas alloputida Kh7	19.7	0.2232	0.64	78.02
Pseudomonas abyssi MT5	Pseudomonas alvandae SWRI17	19.7	0.2232	0.38	77.62
Pseudomonas abyssi MT5	Pseudomonas amygdali ICMP 3918	19.2	0.2287	3.01	77.66
Pseudomonas abyssi MT5	Pseudomonas anatoliensis P9	19.1	0.2306	2.53	77.55
Pseudomonas abyssi MT5	Pseudomonas anguilliseptica DSM 12111	19.9	0.2208	1.03	78.12
Pseudomonas abyssi MT5	Pseudomonas antarctica CMS 35	20.2	0.2179	1.71	77.38
Pseudomonas abyssi MT5	Pseudomonas anuradhapurensis RD8MR3	20	0.2192	2.19	78.07
Pseudomonas abyssi MT5	Pseudomonas arcuscaelestis P66	19.4	0.2261	2.72	77.68
Pseudomonas abyssi MT5	Pseudomonas argentinensis LMG 22563	19.7	0.2235	2.34	78.37
Pseudomonas abyssi MT5	Pseudomonas aromaticivorans MAP12	20.1	0.2184	4.56	78.69
Pseudomonas abyssi MT5	Pseudomonas arsenicoxydans CECT 7543	19.5	0.2255	2.49	77.5
Pseudomonas abyssi MT5	Pseudomonas asgharzadehiana SWRI132	20.1	0.2187	0.65	77.57
Pseudomonas abyssi MT5	Pseudomonas asiatica RYU5	20.3	0.2168	1.31	78.39
Pseudomonas abyssi MT5	Pseudomonas asplenii ATCC 23835	19.8	0.2225	0.02	78.02
Pseudomonas abyssi MT5	Pseudomonas asturiensis LMG 26898	19.3	0.228	2.11	77.76
Pseudomonas abyssi MT5	Pseudomonas atacamensis M7D1	19.4	0.2271	1.36	77.9
Pseudomonas abyssi MT5	Pseudomonas atagonensis PS14	19.1	0.23	1.62	77.77
Pseudomonas abyssi MT5	Pseudomonas avellanae BPIC 631	18.9	0.2322	2.53	77.51
Pseudomonas abyssi MT5	Pseudomonas aylmerensis S1E40	19.9	0.2214	0.39	77.78
Pseudomonas abyssi MT5	Pseudomonas azadiae SWRI103	20.1	0.2187	0.55	77.79
Pseudomonas abyssi MT5	Pseudomonas azerbaijanoccidentalis SWRI74	18.9	0.2324	1.94	77.81
Pseudomonas abyssi MT5	Pseudomonas azerbaijanorientalis SWRI123	20.1	0.2185	1.13	77.77
Pseudomonas abyssi MT5	Pseudomonas azotoformans DSM 18862	19.6	0.2239	0.28	77.89
Pseudomonas abyssi MT5	Pseudomonas baetica LMG 25716	19.8	0.2219	2.49	77.42
Pseudomonas abyssi MT5	Pseudomonas baltica MBT-2	19.9	0.2213	1.24	77.71
Pseudomonas abyssi MT5	Pseudomonas bananamidigenes BW11P2	19.7	0.2235	0.62	77.77
Pseudomonas abyssi MT5	Pseudomonas benzenivorans DSM 8628	20.5	0.2142	3.97	78.62
Pseudomonas abyssi MT5	Pseudomonas benzopyrenica BaP3	19.5	0.2254	4.06	78.08
Pseudomonas abyssi MT5	Pseudomonas bijieensis L22-9	19.8	0.2219	0.39	77.77
Pseudomonas abyssi MT5	Pseudomonas boanensis DB1	19.9	0.2207	1.09	78.18
Pseudomonas abyssi MT5	Pseudomonas bohemica IA19	19.2	0.2294	1.76	77.47
Pseudomonas abyssi MT5	Pseudomonas borbori DSM 17834	19.6	0.2248	1.78	78.2
Pseudomonas abyssi MT5	Pseudomonas botevensis COW3	19.5	0.2253	0.03	77.94
Pseudomonas abyssi MT5	Pseudomonas brassicacearum JCM 11938	19.5	0.2251	0.42	77.83
Pseudomonas abyssi MT5	Pseudomonas brassicae MAFF 212427	19.4	0.2261	2.17	77.91
Pseudomonas abyssi MT5	Pseudomonas brenneri DSM 15294	20.6	0.2135	1.1	77.59
Pseudomonas abyssi MT5	Pseudomonas bubulae TH39	19.2	0.2284	3.08	77.62
Pseudomonas abyssi MT5	Pseudomonas californiensis CDFA601	19	0.2312	3.08	77.16
Pseudomonas abyssi MT5	Pseudomonas campi S1-A32-2	19.9	0.2206	2.21	78.42
Pseudomonas abyssi MT5	Pseudomonas canadensis 2-92	20.5	0.2141	0.85	77.79
Pseudomonas abyssi MT5	Pseudomonas canavaninivorans HB002	19.4	0.227	0.19	77.76
Pseudomonas abyssi MT5	Pseudomonas cannabina ICMP 2823	19.1	0.2301	2.78	77.34
Pseudomonas abyssi MT5	Pseudomonas capsici Pc19-1	19.1	0.2301	2.81	77.74
Pseudomonas abyssi MT5	Pseudomonas carbonaria CIP 111764	19.9	0.2214	4.73	78.69
Pseudomonas abyssi MT5	Pseudomonas caricapapayae CCUG 32775	19.3	0.2277	2.92	77.42
Pseudomonas abyssi MT5	Pseudomonas carnis B4-1	19.6	0.2238	1.46	77.79
Pseudomonas abyssi MT5	Pseudomonas caspiana FBF102	19.2	0.2286	4.29	77.23
Pseudomonas abyssi MT5	Pseudomonas cavernae K2W31S-8	19.8	0.2226	3.28	78.66
Pseudomonas abyssi MT5	Pseudomonas cavernicola K1S02-6	19.8	0.2217	0.6	77.94
Pseudomonas abyssi MT5	Pseudomonas cedrina LMG 23661	19.8	0.2221	0.49	77.75
Pseudomonas abyssi MT5	Pseudomonas chengduensis DSM 26382	20.4	0.2155	1.08	78.77
Pseudomonas abyssi MT5	Pseudomonas chlororaphis subsp. aurantiaca DSM 19603	19.7	0.2227	1.62	77.96
Pseudomonas abyssi MT5	Pseudomonas chlororaphis subsp. aureofaciens DSM 6698	19.8	0.2219	1.46	77.92
Pseudomonas abyssi MT5	Pseudomonas chlororaphis subsp. chlororaphis DSM 50083	19.8	0.2223	1.74	77.92
Pseudomonas abyssi MT5	Pseudomonas chlororaphis subsp. piscium DSM 21509	19.9	0.221	1.41	77.96
Pseudomonas abyssi MT5	Pseudomonas cichorii DSM 50259	19.7	0.2233	3.14	77.88
Pseudomonas abyssi MT5	Pseudomonas citri OPS13-3	19.2	0.229	0.31	77.95
Pseudomonas abyssi MT5	Pseudomonas citronellolis DSM 50332	19.9	0.2208	6.3	78.66
Pseudomonas abyssi MT5	Pseudomonas coleopterorum LMG 28558	19.8	0.2225	0.79	77.78
Pseudomonas abyssi MT5	Pseudomonas composti CCUG 59231	20	0.2197	1.18	78.61
Pseudomonas abyssi MT5	Pseudomonas congelans DSM 14939	19.5	0.2252	1.91	77.62
Pseudomonas abyssi MT5	Pseudomonas corrugata LMG 2172	20.4	0.2152	0.65	77.83
Pseudomonas abyssi MT5	Pseudomonas cremoricolorata DSM 17059	19.3	0.2279	2.26	78.13
Pseudomonas abyssi MT5	Pseudomonas cremoris WS 5106	19.8	0.2226	1.19	77.61
Pseudomonas abyssi MT5	Pseudomonas crudilactis UCMA 17988	19	0.2311	2.11	77.71
Pseudomonas abyssi MT5	Pseudomonas cuatrocienegasensis CIP 109853	19.5	0.2253	0.72	78.17
Pseudomonas abyssi MT5	Pseudomonas cyclaminis MAFF 301449	19.5	0.225	0.99	77.75
Pseudomonas abyssi MT5	Pseudomonas daroniae FRB 228	19.4	0.2263	0.77	78.31
Pseudomonas abyssi MT5	Pseudomonas deceptionensis LMG 25555	21.1	0.2078	2.73	77.06
Pseudomonas abyssi MT5	Pseudomonas defluvii WCHP16	20.5	0.2147	1.71	78.26
Pseudomonas abyssi MT5	Pseudomonas delhiensis RLD-1	20	0.2193	6.83	78.58
Pseudomonas abyssi MT5	Pseudomonas donghuensis HYS	19.4	0.2265	1.18	78.15
Pseudomonas abyssi MT5	Pseudomonas dryadis FRB 230	19.7	0.2231	3.72	78.41
Pseudomonas abyssi MT5	Pseudomonas edaphica RD25	19.7	0.2226	1.32	77.8
Pseudomonas abyssi MT5	Pseudomonas ekonensis COR58	20.1	0.2192	3.62	78.21
Pseudomonas abyssi MT5	Pseudomonas endophytica BSTT44	19.7	0.2228	6.08	76.81
Pseudomonas abyssi MT5	Pseudomonas entomophila L48	20.2	0.2171	2.92	78.33
Pseudomonas abyssi MT5	Pseudomonas extremaustralis DSM 17835	20.1	0.2182	0.63	77.84
Pseudomonas abyssi MT5	Pseudomonas extremorientalis LMG 19695	19.9	0.2206	0.33	77.75
Pseudomonas abyssi MT5	Pseudomonas fakonensis COW40	20	0.2202	3.03	78.08
Pseudomonas abyssi MT5	Pseudomonas farris SWRI79	19.2	0.2285	2.5	77.43
Pseudomonas abyssi MT5	Pseudomonas farsensis SWRI107	19.8	0.2218	1.34	78.06
Pseudomonas abyssi MT5	Pseudomonas fildesensis KG01	19.6	0.2248	1.1	77.54
Pseudomonas abyssi MT5	Pseudomonas fitomaticsae FIT81	19.9	0.2207	0.65	77.88
Pseudomonas abyssi MT5	Pseudomonas flavescens LMG 18387	19.3	0.2276	2.22	78.15
Pseudomonas abyssi MT5	Pseudomonas flexibilis ATCC 29606	19.7	0.2232	4.57	78.61
Pseudomonas abyssi MT5	Pseudomonas floridensis GEV388	19.8	0.222	2.07	77.69
Pseudomonas abyssi MT5	Pseudomonas fluorescens ATCC 13525	20	0.2196	1.25	77.58
Pseudomonas abyssi MT5	Pseudomonas folii DOAB 1069	19.3	0.228	4.05	77.33
Pseudomonas abyssi MT5	Pseudomonas fragi NRRL B-727	20.3	0.2168	1.94	77.56
Pseudomonas abyssi MT5	Pseudomonas frederiksbergensis LMG 19851	19.7	0.2227	2.31	77.84
Pseudomonas abyssi MT5	Pseudomonas fulva NBRC 16637	19.7	0.2226	0.54	77.67
Pseudomonas abyssi MT5	Pseudomonas furukawaii KF707	20.3	0.216	4.25	78.71
Pseudomonas abyssi MT5	Pseudomonas germanica FIT28	19.9	0.2213	2.15	77.5
Pseudomonas abyssi MT5	Pseudomonas gessardii DSM 17152	19.8	0.2224	0.85	77.79
Pseudomonas abyssi MT5	Pseudomonas glycinae MS586	19.9	0.2213	0.76	77.64
Pseudomonas abyssi MT5	Pseudomonas gozinkensis IzPS32d	19.9	0.2214	0.93	77.98
Pseudomonas abyssi MT5	Pseudomonas graminis DSM 11363	18.6	0.2358	0.98	77.63
Pseudomonas abyssi MT5	Pseudomonas granadensis LMG 27940	19.3	0.2274	1.09	77.6
Pseudomonas abyssi MT5	Pseudomonas gregormendelii LMG 28632	19.4	0.2265	1.64	77.88
Pseudomonas abyssi MT5	Pseudomonas grimontii DSM 17515	20.9	0.21	1.17	77.62
Pseudomonas abyssi MT5	Pseudomonas guariconensis LMG 27394	19.6	0.2244	1.36	78.11
Pseudomonas abyssi MT5	Pseudomonas guguanensis JCM 18416	20.6	0.2136	2.97	79.03
Pseudomonas abyssi MT5	Pseudomonas guineae LMG 24016	18.7	0.2347	2.77	77.51
Pseudomonas abyssi MT5	Pseudomonas guryensis SR9	20	0.2202	2.01	78.47
Pseudomonas abyssi MT5	Pseudomonas haemolytica DSM 108987	19.7	0.2231	1.21	77.85
Pseudomonas abyssi MT5	Pseudomonas hamedanensis SWRI65	19.5	0.2251	1.25	77.91
Pseudomonas abyssi MT5	Pseudomonas helleri DSM 29165	19.2	0.2287	3.14	77.23
Pseudomonas abyssi MT5	Pseudomonas helmanticensis LMG 28168	19.8	0.2215	2	77.45
Pseudomonas abyssi MT5	Pseudomonas huaxiensis WCHPs060044	19.4	0.2261	1.02	78.08
Pseudomonas abyssi MT5	Pseudomonas hydrolytica DSWY01	20.1	0.2187	3.18	78.84
Pseudomonas abyssi MT5	Pseudomonas indica NBRC 103045	20.1	0.2191	2.88	78.36
Pseudomonas abyssi MT5	Pseudomonas inefficax JV551A3	19.9	0.2214	1.61	78.2
Pseudomonas abyssi MT5	Pseudomonas insulae UL073	19.7	0.2236	4.64	78.6
Pseudomonas abyssi MT5	Pseudomonas iranensis SWRI54	19.6	0.2242	1.35	77.84
Pseudomonas abyssi MT5	Pseudomonas iridis P42	18.9	0.2327	2.46	77.45
Pseudomonas abyssi MT5	Pseudomonas izuensis IzPS43 3003	19.1	0.2301	1.63	77.68
Pseudomonas abyssi MT5	Pseudomonas japonica DSM 22348	19.5	0.2256	2.9	78.41
Pseudomonas abyssi MT5	Pseudomonas jessenii DSM 17150	19.2	0.229	1.54	77.77
Pseudomonas abyssi MT5	Pseudomonas jinjuensis JCM 21621	19.8	0.2215	5.14	78.61
Pseudomonas abyssi MT5	Pseudomonas juntendi BML3	20.5	0.2148	1.42	78.04
Pseudomonas abyssi MT5	Pseudomonas kairouanensis KC12	19.2	0.2293	0.87	77.55
Pseudomonas abyssi MT5	Pseudomonas karstica CCM 7891	19.5	0.2257	2.36	77.65
Pseudomonas abyssi MT5	Pseudomonas kermanshahensis SWRI100	20.3	0.2163	0.98	78.37
Pseudomonas abyssi MT5	Pseudomonas khavaziana SWRI124	19.5	0.2259	1.63	77.68
Pseudomonas abyssi MT5	Pseudomonas khazarica TBZ2	20	0.2201	3.7	78.67
Pseudomonas abyssi MT5	Pseudomonas khorasanensis SWRI153	19.3	0.2274	1.54	77.7
Pseudomonas abyssi MT5	Pseudomonas kielensis MBT-1	19.4	0.2265	0.4	77.94
Pseudomonas abyssi MT5	Pseudomonas kilonensis DSM 13647	20	0.2194	0.41	77.82
Pseudomonas abyssi MT5	Pseudomonas kitaguniensis MAFF 212408	19.4	0.2268	1.76	77.64
Pseudomonas abyssi MT5	Pseudomonas knackmussii B13	20.2	0.2174	4.37	78.6
Pseudomonas abyssi MT5	Pseudomonas koreensis Ps 9-14	19.6	0.2239	1.21	77.78
Pseudomonas abyssi MT5	Pseudomonas kurunegalensis RW1P2	19.5	0.2256	0.85	78.12
Pseudomonas abyssi MT5	Pseudomonas kuykendallii NRRL B-59562	19.1	0.2307	4.66	78.55
Pseudomonas abyssi MT5	Pseudomonas lactis DSM 29167	19.6	0.2241	1.22	77.65
Pseudomonas abyssi MT5	Pseudomonas lactucae MAFF 301380	19.4	0.2264	0.83	77.59
Pseudomonas abyssi MT5	Pseudomonas lalkuanensis PE08	19.8	0.2225	2.99	78.54
Pseudomonas abyssi MT5	Pseudomonas lalucatii R1b54	19.4	0.2261	5.76	78.69
Pseudomonas abyssi MT5	Pseudomonas laurentiana JCM 32154	19.8	0.2217	2.35	78.07
Pseudomonas abyssi MT5	Pseudomonas laurylsulfatiphila AP3 16	19.4	0.2271	1.09	77.93
Pseudomonas abyssi MT5	Pseudomonas laurylsulfativorans AP3 22	19.4	0.2271	1.63	77.62
Pseudomonas abyssi MT5	Pseudomonas leptonychotis CCM 8849	19.2	0.2288	2.44	77.72
Pseudomonas abyssi MT5	Pseudomonas libanensis DSM 17149	20.2	0.2173	1.11	77.8
Pseudomonas abyssi MT5	Pseudomonas lijiangensis LJ2	19.9	0.2214	2.86	77.89
Pseudomonas abyssi MT5	Pseudomonas lini DSM 16768	20.3	0.2163	2.46	77.7
Pseudomonas abyssi MT5	Pseudomonas linyingensis LMG 25967	19.6	0.2248	5.15	78.87
Pseudomonas abyssi MT5	Pseudomonas lundensis LMG 13517	21.3	0.2062	2.55	77.33
Pseudomonas abyssi MT5	Pseudomonas lurida LMG 21995	19.8	0.2218	0.64	77.73
Pseudomonas abyssi MT5	Pseudomonas lutea DSM 17257	20.1	0.219	1.09	77.34
Pseudomonas abyssi MT5	Pseudomonas mandelii NBRC 103147	19.6	0.2245	1.98	77.74
Pseudomonas abyssi MT5	Pseudomonas mangiferae BBB3-04	19.9	0.2205	6.4	78.31
Pseudomonas abyssi MT5	Pseudomonas mangrovi TC11	20.2	0.2176	3.1	78.34
Pseudomonas abyssi MT5	Pseudomonas marginalis NCPPB 667	20.8	0.2113	0.68	77.63
Pseudomonas abyssi MT5	Pseudomonas marianensis PS1	20.3	0.2167	1.72	78.21
Pseudomonas abyssi MT5	Pseudomonas marincola JCM 14761	19.1	0.2303	4.17	77.63
Pseudomonas abyssi MT5	Pseudomonas marvdashtae SWRI102	19.6	0.2248	0.6	77.51
Pseudomonas abyssi MT5	Pseudomonas matsuisoli JCM 30078	20	0.22	1.77	77.59
Pseudomonas abyssi MT5	Pseudomonas maumuensis COW77	19.9	0.2212	2.88	78.12
Pseudomonas abyssi MT5	Pseudomonas mediterranea DSM 16733	19.8	0.2218	0.04	77.5
Pseudomonas abyssi MT5	Pseudomonas mendocina NBRC 14162	19.8	0.2221	1.59	78.65
Pseudomonas abyssi MT5	Pseudomonas migulae CFML 95-321	19.6	0.2239	1.68	77.75
Pseudomonas abyssi MT5	Pseudomonas mohnii DSM 18327	20.2	0.2177	1.62	77.7
Pseudomonas abyssi MT5	Pseudomonas monsensis PGSB 8459	19.7	0.2231	1.19	77.94
Pseudomonas abyssi MT5	Pseudomonas monteilii DSM 14164	20.5	0.2139	0.25	78.18
Pseudomonas abyssi MT5	Pseudomonas moorei DSM 12647	20.4	0.2153	1.58	77.84
Pseudomonas abyssi MT5	Pseudomonas morbosilactucae MAFF 302030	19.1	0.2304	0.79	77.68
Pseudomonas abyssi MT5	Pseudomonas mosselii DSM 17497	20.3	0.216	2.67	78.25
Pseudomonas abyssi MT5	Pseudomonas mucidolens LMG 2223	20	0.2201	2.15	77.33
Pseudomonas abyssi MT5	Pseudomonas mucoides P154a	19.3	0.2273	2.41	77.51
Pseudomonas abyssi MT5	Pseudomonas muyukensis COW39	19.9	0.2211	3.87	78.29
Pseudomonas abyssi MT5	Pseudomonas nabeulensis E10B	19.2	0.2291	0.96	77.69
Pseudomonas abyssi MT5	Pseudomonas neuropathica P155	19.3	0.2281	2.01	77.76
Pseudomonas abyssi MT5	Pseudomonas neustonica SSM26	20.5	0.2145	5.02	79.64
Pseudomonas abyssi MT5	Pseudomonas nicosulfuronedens LAM1902	19.5	0.2255	3.54	78.53
Pseudomonas abyssi MT5	Pseudomonas nitroreducens NBRC 12694	20	0.2202	3.77	78.67
Pseudomonas abyssi MT5	Pseudomonas nunensis In5	19.8	0.2221	1.86	77.6
Pseudomonas abyssi MT5	Pseudomonas ogarae F113	19.5	0.2251	0.46	77.88
Pseudomonas abyssi MT5	Pseudomonas oleovorans DSM 1045	20.6	0.2137	0.83	78.96
Pseudomonas abyssi MT5	Pseudomonas oligotrophica JM10B5a	20.1	0.2186	5.93	78.73
Pseudomonas abyssi MT5	Pseudomonas orientalis LMG 23660	19.7	0.223	0.81	77.62
Pseudomonas abyssi MT5	Pseudomonas oryzagri MAHUQ-58	19.6	0.2239	6.18	78.52
Pseudomonas abyssi MT5	Pseudomonas oryzicola RD9SR1	20.2	0.2174	1.67	78.24
Pseudomonas abyssi MT5	Pseudomonas oryzihabitans DSM 6835	19.9	0.2206	4.98	78.13
Pseudomonas abyssi MT5	Pseudomonas otitidis DSM 17224	20	0.2202	5.6	78.73
Pseudomonas abyssi MT5	Pseudomonas ovata F51	19	0.2311	0.69	77.96
Pseudomonas abyssi MT5	Pseudomonas palleroniana LMG 23076	19.9	0.2214	0.7	77.43
Pseudomonas abyssi MT5	Pseudomonas palmensis BBB001	19.3	0.2278	2.82	78.32
Pseudomonas abyssi MT5	Pseudomonas panipatensis CCM 7469	20	0.2196	4.32	78.5
Pseudomonas abyssi MT5	Pseudomonas paracarnis V5/DAB/2/5	19.3	0.2273	1.11	77.89
Pseudomonas abyssi MT5	Pseudomonas paraeruginosa ATCC 9027	19.4	0.2261	5.41	78.36
Pseudomonas abyssi MT5	Pseudomonas parafulva DSM 17004	19	0.2312	1.25	77.89
Pseudomonas abyssi MT5	Pseudomonas paralactis DSM 29164	19.4	0.2267	1.52	77.75
Pseudomonas abyssi MT5	Pseudomonas paralcaligenes MRCP1333	20.5	0.2141	5.29	78.87
Pseudomonas abyssi MT5	Pseudomonas paraversuta V4/DAB/S4/2a	19.8	0.2217	2.61	77.31
Pseudomonas abyssi MT5	Pseudomonas peli DSM 17833	19.1	0.2299	1.54	78.22
Pseudomonas abyssi MT5	Pseudomonas peradeniyensis BW13M1	20	0.2201	3.38	78.37
Pseudomonas abyssi MT5	Pseudomonas pergaminensis 1008	20	0.2199	0.5	77.76
Pseudomonas abyssi MT5	Pseudomonas petroselini MAFF 311094	19.5	0.2259	1.18	77.7
Pseudomonas abyssi MT5	Pseudomonas pisciculturae P115	19.7	0.2232	1.22	77.53
Pseudomonas abyssi MT5	Pseudomonas piscis MC042	19.4	0.2265	2.32	78.17
Pseudomonas abyssi MT5	Pseudomonas pisicola P50	19.6	0.2247	2.75	77.69
Pseudomonas abyssi MT5	Pseudomonas plecoglossicida DSM 15088	19.2	0.229	1.74	78.22
Pseudomonas abyssi MT5	Pseudomonas poae LMG 21465	19.7	0.2232	0.79	77.73
Pseudomonas abyssi MT5	Pseudomonas pohangensis DSM 17875	19.4	0.2262	1.63	77.92
Pseudomonas abyssi MT5	Pseudomonas profundi M5	19.9	0.2208	2.69	78.5
Pseudomonas abyssi MT5	Pseudomonas promysalinigenes RW10S1	19.9	0.2212	0.62	77.82
Pseudomonas abyssi MT5	Pseudomonas prosekii LMG 26867	19.8	0.2221	1.68	77.67
Pseudomonas abyssi MT5	Pseudomonas protegens CHA0	19.8	0.222	2.15	77.89
Pseudomonas abyssi MT5	Pseudomonas proteolytica DSM 15321	20.3	0.2166	0.83	77.7
Pseudomonas abyssi MT5	Pseudomonas psychrophila DSM 17535	19.8	0.222	3.75	77.31
Pseudomonas abyssi MT5	Pseudomonas psychrotolerans DSM 15758	20.3	0.2169	4.32	78.27
Pseudomonas abyssi MT5	Pseudomonas punonensis CECT 8089	19.2	0.2286	0.58	78.14
Pseudomonas abyssi MT5	Pseudomonas putida NBRC 14164	20.3	0.216	1.09	78
Pseudomonas abyssi MT5	Pseudomonas quasicaspiana CDFA553	19.5	0.226	4.36	77.08
Pseudomonas abyssi MT5	Pseudomonas quebecensis S1Bt42	19.9	0.2204	0.29	77.87
Pseudomonas abyssi MT5	Pseudomonas quercus hsmgli-8	19.8	0.222	1.8	77.44
Pseudomonas abyssi MT5	Pseudomonas reidholzensis CCOS 865	19.7	0.2231	2.85	78.15
Pseudomonas abyssi MT5	Pseudomonas reinekei DSM 18361	20	0.22	2.11	77.71
Pseudomonas abyssi MT5	Pseudomonas resinovorans DSM 21078	19.9	0.2207	2.34	78.41
Pseudomonas abyssi MT5	Pseudomonas rhizoryzae RY24	19.5	0.2254	3.58	78.09
Pseudomonas abyssi MT5	Pseudomonas rhizosphaerae DSM 16299	19.9	0.2213	0.75	77.59
Pseudomonas abyssi MT5	Pseudomonas rhodesiae LMG 17764	20.5	0.2147	1.07	77.88
Pseudomonas abyssi MT5	Pseudomonas rustica MBT-4	19.4	0.2266	2.33	77.62
Pseudomonas abyssi MT5	Pseudomonas sagittaria JCM 18195	20	0.2197	5.42	78.75
Pseudomonas abyssi MT5	Pseudomonas saliphila 16W4-4-3	19.9	0.2204	2.73	78.6
Pseudomonas abyssi MT5	Pseudomonas salmasensis SWRI126	19.8	0.2222	1.08	77.64
Pseudomonas abyssi MT5	Pseudomonas salomonii ICMP 14252	19.1	0.2304	1.33	77.83
Pseudomonas abyssi MT5	Pseudomonas saponiphila DSM 9751	20.1	0.2191	1.55	78.23
Pseudomonas abyssi MT5	Pseudomonas savastanoi ICMP 4352	18.9	0.2324	3.25	77.51
Pseudomonas abyssi MT5	Pseudomonas saxonica DSM 108989	19.7	0.2231	4.94	77.37
Pseudomonas abyssi MT5	Pseudomonas schmalbachii Milli4	20.1	0.2191	3.71	78.65
Pseudomonas abyssi MT5	Pseudomonas segetis CIP 108523	19	0.2315	4.53	77.39
Pseudomonas abyssi MT5	Pseudomonas seleniipraecipitans LMG 25475	19.3	0.2273	0.27	78
Pseudomonas abyssi MT5	Pseudomonas serbica IT-P366	19.2	0.2287	1.69	77.57
Pseudomonas abyssi MT5	Pseudomonas serboccidentalis IT-P374	19.4	0.2272	0.88	77.72
Pseudomonas abyssi MT5	Pseudomonas sessilinigenes CMR12a	20.2	0.2173	1.56	78.06
Pseudomonas abyssi MT5	Pseudomonas shahriarae SWRI52	20.1	0.2183	0.65	77.72
Pseudomonas abyssi MT5	Pseudomonas shirazensis SWRI56	19.5	0.2251	0.61	77.99
Pseudomonas abyssi MT5	Pseudomonas sichuanensis WCHPs060039	19.7	0.2233	2.62	78.48
Pseudomonas abyssi MT5	Pseudomonas silesiensis A3	19.4	0.2261	1.66	77.69
Pseudomonas abyssi MT5	Pseudomonas siliginis SWRI31	19.7	0.2227	1.27	77.84
Pseudomonas abyssi MT5	Pseudomonas simiae CCUG 50988	19.7	0.2229	0.89	77.79
Pseudomonas abyssi MT5	Pseudomonas sivasensis P7	19.2	0.2284	1.76	77.54
Pseudomonas abyssi MT5	Pseudomonas solani Sm006	19.8	0.2222	5.04	78.42
Pseudomonas abyssi MT5	Pseudomonas soli LMG 27941	19.3	0.2278	2.76	78.12
Pseudomonas abyssi MT5	Pseudomonas spelaei CCM 7893	19.4	0.2266	1.89	77.49
Pseudomonas abyssi MT5	Pseudomonas straminea JCM 2783	19.7	0.2236	1.98	78.34
Pseudomonas abyssi MT5	Pseudomonas synxantha LMG 2190	20.2	0.218	1.62	77.76
Pseudomonas abyssi MT5	Pseudomonas syringae DSM 10604	19.2	0.229	2.28	77.66
Pseudomonas abyssi MT5	Pseudomonas taeanensis MS-3	19.2	0.2287	0.32	77.9
Pseudomonas abyssi MT5	Pseudomonas taetrolens LMG 2336	20.7	0.212	3.01	77.26
Pseudomonas abyssi MT5	Pseudomonas taiwanensis DSM 21245	19.1	0.2299	0.63	77.79
Pseudomonas abyssi MT5	Pseudomonas tehranensis SWRI196	19.6	0.2238	0.78	77.78
Pseudomonas abyssi MT5	Pseudomonas tensinigenes ZA 5.3	19.7	0.2237	2.07	77.52
Pseudomonas abyssi MT5	Pseudomonas thermotolerans DSM 14292	20.2	0.2172	5.6	78.7
Pseudomonas abyssi MT5	Pseudomonas thivervalensis DSM 13194	19.9	0.2203	0.08	77.67
Pseudomonas abyssi MT5	Pseudomonas tohonis TUM18999	20.4	0.215	5.12	78.87
Pseudomonas abyssi MT5	Pseudomonas tolaasii NCPPB 2192	20.2	0.2175	0.66	77.69
Pseudomonas abyssi MT5	Pseudomonas toyotomiensis JCM 15604	19.9	0.2204	1.37	78.41
Pseudomonas abyssi MT5	Pseudomonas tremae ICMP 9151	19.1	0.23	3.44	77.45
Pseudomonas abyssi MT5	Pseudomonas tritici SWRI145	20.1	0.2184	1.37	77.62
Pseudomonas abyssi MT5	Pseudomonas triticicola SWRI88	19.6	0.2243	1.25	77.79
Pseudomonas abyssi MT5	Pseudomonas triticifolii DOAB 1067	19.2	0.2293	1.96	77.58
Pseudomonas abyssi MT5	Pseudomonas trivialis LMG 21464	19.2	0.2286	0.3	77.76
Pseudomonas abyssi MT5	Pseudomonas tructae SNU WT1	19.8	0.2223	0.59	78.01
Pseudomonas abyssi MT5	Pseudomonas turukhanskensis VKM B-2935	19.3	0.2274	0.66	77.84
Pseudomonas abyssi MT5	Pseudomonas typographi CA3A	19.1	0.2301	0.9	77.23
Pseudomonas abyssi MT5	Pseudomonas ullengensis UL070	19.3	0.2273	2.41	78.66
Pseudomonas abyssi MT5	Pseudomonas umsongensis LMG 21317	20.1	0.2185	1.55	77.68
Pseudomonas abyssi MT5	Pseudomonas urmiensis SWRI10	19.9	0.2211	0.57	78.02
Pseudomonas abyssi MT5	Pseudomonas uvaldensis 20TX0172	18.8	0.2333	0.43	77.62
Pseudomonas abyssi MT5	Pseudomonas vancouverensis CCUG 49675	19.3	0.2281	1.46	77.68
Pseudomonas abyssi MT5	Pseudomonas vanderleydeniana RW8P3	20.4	0.2149	1.73	78
Pseudomonas abyssi MT5	Pseudomonas veronii DSM 11331	19.8	0.2221	0.52	77.77
Pseudomonas abyssi MT5	Pseudomonas versuta L10.10	20.4	0.2152	3.01	77.32
Pseudomonas abyssi MT5	Pseudomonas viciae 11K1	19.5	0.225	0.9	77.68
Pseudomonas abyssi MT5	Pseudomonas viridiflava ICMP 2848	19.2	0.2295	1.85	77.68
Pseudomonas abyssi MT5	Pseudomonas vlassakiae RW4S2	19.5	0.2253	1.73	78.21
Pseudomonas abyssi MT5	Pseudomonas vranovensis DSM 16006	19.2	0.2285	0.29	78.02
Pseudomonas abyssi MT5	Pseudomonas wadenswilerensis CCOS 864	19.4	0.2262	1.15	77.96
Pseudomonas abyssi MT5	Pseudomonas wayambapalatensis RW3S1	19.9	0.2214	2	78.15
Pseudomonas abyssi MT5	Pseudomonas weihenstephanensis DSM 29166	19.8	0.2221	3.93	77.06
Pseudomonas abyssi MT5	Pseudomonas xantholysinigenes RW9S1A	19.6	0.2244	2.92	78.14
Pseudomonas abyssi MT5	Pseudomonas xanthosomatis COR54	20.2	0.2171	2.95	78.13
Pseudomonas abyssi MT5	Pseudomonas xionganensis R-22-3 w-18	19.7	0.2229	1.73	78.67
Pseudomonas abyssi MT5	Pseudomonas yamanorum LMG 27247	19.6	0.2238	0.91	77.71
Pseudomonas abyssi MT5	Pseudomonas yangonensis MY50	21.2	0.2075	1.59	79.08
Pseudomonas abyssi MT5	Pseudomonas zanjanensis SWRI12	19.7	0.2231	0.03	77.74
Pseudomonas abyssi MT5	Pseudomonas zarinae SWRI108	19.7	0.2227	0.38	77.8
Pseudomonas abyssi MT5	Pseudomonas zeae OE 48.2	19.4	0.2271	2.25	77.55
Pseudomonas abyssi MT5	Pseudomonas grandcourensis DGS24	19.8	0.2222	1.54	77.81
Pseudomonas abyssi MT5	Pseudomonas purpurea DGS26	20.1	0.2182	1.38	77.6
Pseudomonas abyssi MT5	Pseudomonas helvetica DGS28	20.2	0.218	2.46	77.61
Pseudomonas abyssi MT5	Pseudomonas aestiva DGS32	20.2	0.2173	4.68	78.24
Pseudomonas aegrilactucae MAFF 301350	Pseudomonas aegrilactucae MAFF 301350	100	0	0	100
Pseudomonas aegrilactucae MAFF 301350	Pseudomonas aeruginosa DSM 50071	21.5	0.2044	3.05	80.75
Pseudomonas aegrilactucae MAFF 301350	Pseudomonas agarici LMG 2112	22.9	0.1914	4.49	81.52
Pseudomonas aegrilactucae MAFF 301350	Pseudomonas akapageensis PS24	24.4	0.1786	3.27	83.18
Pseudomonas aegrilactucae MAFF 301350	Pseudomonas alcaligenes NBRC 14159	22.1	0.1983	1.29	81.38
Pseudomonas aegrilactucae MAFF 301350	Pseudomonas alcaliphila JCM 10630	21.7	0.2023	0.59	80.79
Pseudomonas aegrilactucae MAFF 301350	Pseudomonas alkylphenolica KL28	27	0.1598	2.85	85.1
Pseudomonas aegrilactucae MAFF 301350	Pseudomonas allii MAFF 301514	23.1	0.1893	2.6	82.2
Pseudomonas aegrilactucae MAFF 301350	Pseudomonas alliivorans 20GA0068	22.1	0.1984	4.34	80.64
Pseudomonas aegrilactucae MAFF 301350	Pseudomonas allokribbensis IzPS23	23	0.1905	3.14	82.34
Pseudomonas aegrilactucae MAFF 301350	Pseudomonas alloputida Kh7	24.6	0.1774	1.6	83.14
Pseudomonas aegrilactucae MAFF 301350	Pseudomonas alvandae SWRI17	23.7	0.1845	2.62	82
Pseudomonas aegrilactucae MAFF 301350	Pseudomonas amygdali ICMP 3918	21.9	0.2003	5.24	80.22
Pseudomonas aegrilactucae MAFF 301350	Pseudomonas anatoliensis P9	23.1	0.1897	4.76	81.43
Pseudomonas aegrilactucae MAFF 301350	Pseudomonas anguilliseptica DSM 12111	21.9	0.2004	3.27	80.34
Pseudomonas aegrilactucae MAFF 301350	Pseudomonas antarctica CMS 35	22.5	0.1943	3.95	81.62
Pseudomonas aegrilactucae MAFF 301350	Pseudomonas anuradhapurensis RD8MR3	25	0.1743	0.04	83.89
Pseudomonas aegrilactucae MAFF 301350	Pseudomonas arcuscaelestis P66	24.7	0.1763	4.96	83.05
Pseudomonas aegrilactucae MAFF 301350	Pseudomonas argentinensis LMG 22563	21.8	0.2009	0.1	81.02
Pseudomonas aegrilactucae MAFF 301350	Pseudomonas aromaticivorans MAP12	21.7	0.2019	2.33	80.7
Pseudomonas aegrilactucae MAFF 301350	Pseudomonas arsenicoxydans CECT 7543	22.8	0.1919	4.72	81.6
Pseudomonas aegrilactucae MAFF 301350	Pseudomonas asgharzadehiana SWRI132	22.8	0.1922	2.88	82.01
Pseudomonas aegrilactucae MAFF 301350	Pseudomonas asiatica RYU5	25.1	0.1733	0.93	84.04
Pseudomonas aegrilactucae MAFF 301350	Pseudomonas asplenii ATCC 23835	23.7	0.1843	2.25	82.39
Pseudomonas aegrilactucae MAFF 301350	Pseudomonas asturiensis LMG 26898	22	0.1991	4.34	80.71
Pseudomonas aegrilactucae MAFF 301350	Pseudomonas atacamensis M7D1	23.4	0.1873	3.6	81.88
Pseudomonas aegrilactucae MAFF 301350	Pseudomonas atagonensis PS14	22.9	0.191	3.85	81.75
Pseudomonas aegrilactucae MAFF 301350	Pseudomonas avellanae BPIC 631	22.7	0.1926	4.76	80.82
Pseudomonas aegrilactucae MAFF 301350	Pseudomonas aylmerensis S1E40	23.4	0.1872	1.84	82.34
Pseudomonas aegrilactucae MAFF 301350	Pseudomonas azadiae SWRI103	23.3	0.1881	2.78	82.21
Pseudomonas aegrilactucae MAFF 301350	Pseudomonas azerbaijanoccidentalis SWRI74	23	0.1899	4.17	81.74
Pseudomonas aegrilactucae MAFF 301350	Pseudomonas azerbaijanorientalis SWRI123	23.5	0.1857	3.37	82.19
Pseudomonas aegrilactucae MAFF 301350	Pseudomonas azotoformans DSM 18862	23.1	0.1892	2.51	82.17
Pseudomonas aegrilactucae MAFF 301350	Pseudomonas baetica LMG 25716	22.8	0.1921	4.72	81.68
Pseudomonas aegrilactucae MAFF 301350	Pseudomonas baltica MBT-2	23.4	0.1867	0.99	82.27
Pseudomonas aegrilactucae MAFF 301350	Pseudomonas bananamidigenes BW11P2	23	0.1902	2.85	82.19
Pseudomonas aegrilactucae MAFF 301350	Pseudomonas benzenivorans DSM 8628	22.8	0.1918	1.73	81.3
Pseudomonas aegrilactucae MAFF 301350	Pseudomonas benzopyrenica BaP3	20.3	0.2169	1.83	79.38
Pseudomonas aegrilactucae MAFF 301350	Pseudomonas bijieensis L22-9	23.8	0.184	2.62	82.07
Pseudomonas aegrilactucae MAFF 301350	Pseudomonas boanensis DB1	21.6	0.2035	1.14	80.11
Pseudomonas aegrilactucae MAFF 301350	Pseudomonas bohemica IA19	22.5	0.1949	4	80.7
Pseudomonas aegrilactucae MAFF 301350	Pseudomonas borbori DSM 17834	22.5	0.1945	0.45	80.99
Pseudomonas aegrilactucae MAFF 301350	Pseudomonas botevensis COW3	23.3	0.1876	2.26	82.33
Pseudomonas aegrilactucae MAFF 301350	Pseudomonas brassicacearum JCM 11938	23.6	0.1855	2.65	82.23
Pseudomonas aegrilactucae MAFF 301350	Pseudomonas brassicae MAFF 212427	45.8	0.0821	0.06	91.94
Pseudomonas aegrilactucae MAFF 301350	Pseudomonas brenneri DSM 15294	23.3	0.1881	3.33	82.2
Pseudomonas aegrilactucae MAFF 301350	Pseudomonas bubulae TH39	22.5	0.1945	5.31	81.03
Pseudomonas aegrilactucae MAFF 301350	Pseudomonas californiensis CDFA601	21.7	0.2024	5.31	80.25
Pseudomonas aegrilactucae MAFF 301350	Pseudomonas campi S1-A32-2	22.4	0.196	0.02	81.22
Pseudomonas aegrilactucae MAFF 301350	Pseudomonas canadensis 2-92	22.9	0.1911	3.08	81.88
Pseudomonas aegrilactucae MAFF 301350	Pseudomonas canavaninivorans HB002	23.4	0.1866	2.43	82.12
Pseudomonas aegrilactucae MAFF 301350	Pseudomonas cannabina ICMP 2823	22.3	0.1964	5.02	80.53
Pseudomonas aegrilactucae MAFF 301350	Pseudomonas capsici Pc19-1	21.9	0.2004	5.04	80.76
Pseudomonas aegrilactucae MAFF 301350	Pseudomonas carbonaria CIP 111764	22.6	0.1938	2.5	81.37
Pseudomonas aegrilactucae MAFF 301350	Pseudomonas caricapapayae CCUG 32775	21.9	0.2004	5.15	80.23
Pseudomonas aegrilactucae MAFF 301350	Pseudomonas carnis B4-1	23.1	0.1895	3.69	81.92
Pseudomonas aegrilactucae MAFF 301350	Pseudomonas caspiana FBF102	21.9	0.2007	6.52	79.97
Pseudomonas aegrilactucae MAFF 301350	Pseudomonas cavernae K2W31S-8	22.7	0.193	1.04	81.41
Pseudomonas aegrilactucae MAFF 301350	Pseudomonas cavernicola K1S02-6	22.5	0.1946	2.83	80.38
Pseudomonas aegrilactucae MAFF 301350	Pseudomonas cedrina LMG 23661	23.2	0.1889	2.72	82.15
Pseudomonas aegrilactucae MAFF 301350	Pseudomonas chengduensis DSM 26382	21.5	0.2037	1.15	80.87
Pseudomonas aegrilactucae MAFF 301350	Pseudomonas chlororaphis subsp. aurantiaca DSM 19603	24.2	0.18	0.61	83.32
Pseudomonas aegrilactucae MAFF 301350	Pseudomonas chlororaphis subsp. aureofaciens DSM 6698	24.4	0.1786	0.77	83.32
Pseudomonas aegrilactucae MAFF 301350	Pseudomonas chlororaphis subsp. chlororaphis DSM 50083	24.3	0.1794	0.49	83.21
Pseudomonas aegrilactucae MAFF 301350	Pseudomonas chlororaphis subsp. piscium DSM 21509	24.2	0.1804	0.83	83.14
Pseudomonas aegrilactucae MAFF 301350	Pseudomonas cichorii DSM 50259	22.1	0.1985	5.37	80.86
Pseudomonas aegrilactucae MAFF 301350	Pseudomonas citri OPS13-3	23.2	0.1885	2.55	82.15
Pseudomonas aegrilactucae MAFF 301350	Pseudomonas citronellolis DSM 50332	22	0.1993	4.07	81.33
Pseudomonas aegrilactucae MAFF 301350	Pseudomonas coleopterorum LMG 28558	23.5	0.1858	1.44	82.32
Pseudomonas aegrilactucae MAFF 301350	Pseudomonas composti CCUG 59231	21.6	0.2035	1.06	80.58
Pseudomonas aegrilactucae MAFF 301350	Pseudomonas congelans DSM 14939	22.1	0.1981	4.15	80.65
Pseudomonas aegrilactucae MAFF 301350	Pseudomonas corrugata LMG 2172	23.6	0.1848	2.89	81.77
Pseudomonas aegrilactucae MAFF 301350	Pseudomonas cremoricolorata DSM 17059	23.5	0.186	0.03	82.9
Pseudomonas aegrilactucae MAFF 301350	Pseudomonas cremoris WS 5106	22.8	0.1921	3.42	81.73
Pseudomonas aegrilactucae MAFF 301350	Pseudomonas crudilactis UCMA 17988	22.7	0.1929	4.35	81.52
Pseudomonas aegrilactucae MAFF 301350	Pseudomonas cuatrocienegasensis CIP 109853	21.9	0.2007	1.52	80.55
Pseudomonas aegrilactucae MAFF 301350	Pseudomonas cyclaminis MAFF 301449	22.8	0.1919	3.22	81.9
Pseudomonas aegrilactucae MAFF 301350	Pseudomonas daroniae FRB 228	21.6	0.2035	1.46	80.43
Pseudomonas aegrilactucae MAFF 301350	Pseudomonas deceptionensis LMG 25555	22.6	0.1939	4.96	80.83
Pseudomonas aegrilactucae MAFF 301350	Pseudomonas defluvii WCHP16	25.5	0.1707	3.94	83.47
Pseudomonas aegrilactucae MAFF 301350	Pseudomonas delhiensis RLD-1	22	0.1993	4.59	81.48
Pseudomonas aegrilactucae MAFF 301350	Pseudomonas donghuensis HYS	27.8	0.155	1.06	85.81
Pseudomonas aegrilactucae MAFF 301350	Pseudomonas dryadis FRB 230	22.3	0.1962	1.49	81.25
Pseudomonas aegrilactucae MAFF 301350	Pseudomonas edaphica RD25	23.3	0.1874	3.55	81.95
Pseudomonas aegrilactucae MAFF 301350	Pseudomonas ekonensis COR58	24.3	0.1794	1.39	83.61
Pseudomonas aegrilactucae MAFF 301350	Pseudomonas endophytica BSTT44	21.2	0.2071	8.31	79.23
Pseudomonas aegrilactucae MAFF 301350	Pseudomonas entomophila L48	25	0.1741	0.69	84.06
Pseudomonas aegrilactucae MAFF 301350	Pseudomonas extremaustralis DSM 17835	23.1	0.1891	2.87	82.35
Pseudomonas aegrilactucae MAFF 301350	Pseudomonas extremorientalis LMG 19695	22.9	0.1909	2.57	82.19
Pseudomonas aegrilactucae MAFF 301350	Pseudomonas fakonensis COW40	24.9	0.1746	0.8	84.55
Pseudomonas aegrilactucae MAFF 301350	Pseudomonas farris SWRI79	22.7	0.1928	4.73	81.71
Pseudomonas aegrilactucae MAFF 301350	Pseudomonas farsensis SWRI107	24.4	0.1791	0.9	83.57
Pseudomonas aegrilactucae MAFF 301350	Pseudomonas fildesensis KG01	23	0.1906	3.34	81.96
Pseudomonas aegrilactucae MAFF 301350	Pseudomonas fitomaticsae FIT81	23	0.1907	2.88	82.42
Pseudomonas aegrilactucae MAFF 301350	Pseudomonas flavescens LMG 18387	21.5	0.204	0.01	80.59
Pseudomonas aegrilactucae MAFF 301350	Pseudomonas flexibilis ATCC 29606	21.4	0.2053	2.34	80.26
Pseudomonas aegrilactucae MAFF 301350	Pseudomonas floridensis GEV388	22.2	0.1978	4.3	80.61
Pseudomonas aegrilactucae MAFF 301350	Pseudomonas fluorescens ATCC 13525	22.8	0.1924	3.49	81.68
Pseudomonas aegrilactucae MAFF 301350	Pseudomonas folii DOAB 1069	22.2	0.1976	6.29	80.11
Pseudomonas aegrilactucae MAFF 301350	Pseudomonas fragi NRRL B-727	22.9	0.1908	4.17	81.42
Pseudomonas aegrilactucae MAFF 301350	Pseudomonas frederiksbergensis LMG 19851	23.1	0.189	4.55	81.66
Pseudomonas aegrilactucae MAFF 301350	Pseudomonas fulva NBRC 16637	23.2	0.1883	1.69	81.92
Pseudomonas aegrilactucae MAFF 301350	Pseudomonas furukawaii KF707	21.9	0.2007	2.02	80.62
Pseudomonas aegrilactucae MAFF 301350	Pseudomonas germanica FIT28	23.1	0.1895	4.38	81.46
Pseudomonas aegrilactucae MAFF 301350	Pseudomonas gessardii DSM 17152	23.5	0.1864	3.08	82.49
Pseudomonas aegrilactucae MAFF 301350	Pseudomonas glycinae MS586	23.1	0.1893	2.99	82.32
Pseudomonas aegrilactucae MAFF 301350	Pseudomonas gozinkensis IzPS32d	23.1	0.1897	3.17	82.36
Pseudomonas aegrilactucae MAFF 301350	Pseudomonas graminis DSM 11363	22.5	0.1947	3.21	80.73
Pseudomonas aegrilactucae MAFF 301350	Pseudomonas granadensis LMG 27940	23.3	0.1874	3.32	81.99
Pseudomonas aegrilactucae MAFF 301350	Pseudomonas gregormendelii LMG 28632	22.9	0.1916	3.88	81.79
Pseudomonas aegrilactucae MAFF 301350	Pseudomonas grimontii DSM 17515	23.1	0.1895	3.4	82.03
Pseudomonas aegrilactucae MAFF 301350	Pseudomonas guariconensis LMG 27394	24.1	0.181	0.87	83.3
Pseudomonas aegrilactucae MAFF 301350	Pseudomonas guguanensis JCM 18416	22	0.199	0.74	81.19
Pseudomonas aegrilactucae MAFF 301350	Pseudomonas guineae LMG 24016	21	0.2093	5	79.27
Pseudomonas aegrilactucae MAFF 301350	Pseudomonas guryensis SR9	22	0.1994	0.22	81.08
Pseudomonas aegrilactucae MAFF 301350	Pseudomonas haemolytica DSM 108987	22.7	0.1929	3.44	81.87
Pseudomonas aegrilactucae MAFF 301350	Pseudomonas hamedanensis SWRI65	23.1	0.1891	3.48	81.63
Pseudomonas aegrilactucae MAFF 301350	Pseudomonas helleri DSM 29165	22	0.199	5.37	80.74
Pseudomonas aegrilactucae MAFF 301350	Pseudomonas helmanticensis LMG 28168	22.8	0.1917	4.23	81.56
Pseudomonas aegrilactucae MAFF 301350	Pseudomonas huaxiensis WCHPs060044	26.3	0.165	1.22	84.8
Pseudomonas aegrilactucae MAFF 301350	Pseudomonas hydrolytica DSWY01	22.3	0.1962	0.95	81.07
Pseudomonas aegrilactucae MAFF 301350	Pseudomonas indica NBRC 103045	21.5	0.2041	0.65	80.59
Pseudomonas aegrilactucae MAFF 301350	Pseudomonas inefficax JV551A3	25.2	0.1729	0.63	83.87
Pseudomonas aegrilactucae MAFF 301350	Pseudomonas insulae UL073	21.9	0.2001	2.41	81.28
Pseudomonas aegrilactucae MAFF 301350	Pseudomonas iranensis SWRI54	23.3	0.188	3.58	81.99
Pseudomonas aegrilactucae MAFF 301350	Pseudomonas iridis P42	22.6	0.1935	4.69	81.43
Pseudomonas aegrilactucae MAFF 301350	Pseudomonas izuensis IzPS43 3003	23.1	0.1891	3.86	81.95
Pseudomonas aegrilactucae MAFF 301350	Pseudomonas japonica DSM 22348	26.6	0.1629	0.67	84.9
Pseudomonas aegrilactucae MAFF 301350	Pseudomonas jessenii DSM 17150	23.5	0.1864	3.77	81.98
Pseudomonas aegrilactucae MAFF 301350	Pseudomonas jinjuensis JCM 21621	22.1	0.1986	2.91	81.2
Pseudomonas aegrilactucae MAFF 301350	Pseudomonas juntendi BML3	24.6	0.1769	0.81	83.44
Pseudomonas aegrilactucae MAFF 301350	Pseudomonas kairouanensis KC12	23.1	0.1894	3.11	82.07
Pseudomonas aegrilactucae MAFF 301350	Pseudomonas karstica CCM 7891	22.5	0.1948	4.59	81.27
Pseudomonas aegrilactucae MAFF 301350	Pseudomonas kermanshahensis SWRI100	24.8	0.1753	1.25	83.58
Pseudomonas aegrilactucae MAFF 301350	Pseudomonas khavaziana SWRI124	23	0.1905	3.87	81.88
Pseudomonas aegrilactucae MAFF 301350	Pseudomonas khazarica TBZ2	22	0.1996	1.47	81.04
Pseudomonas aegrilactucae MAFF 301350	Pseudomonas khorasanensis SWRI153	23	0.1902	3.77	81.49
Pseudomonas aegrilactucae MAFF 301350	Pseudomonas kielensis MBT-1	23.4	0.1865	2.63	82.78
Pseudomonas aegrilactucae MAFF 301350	Pseudomonas kilonensis DSM 13647	23.9	0.1827	2.65	82.43
Pseudomonas aegrilactucae MAFF 301350	Pseudomonas kitaguniensis MAFF 212408	22.8	0.1922	3.99	81.37
Pseudomonas aegrilactucae MAFF 301350	Pseudomonas knackmussii B13	21.7	0.2026	2.14	80.97
Pseudomonas aegrilactucae MAFF 301350	Pseudomonas koreensis Ps 9-14	23.2	0.1889	3.45	81.97
Pseudomonas aegrilactucae MAFF 301350	Pseudomonas kurunegalensis RW1P2	24.3	0.1795	1.38	83.62
Pseudomonas aegrilactucae MAFF 301350	Pseudomonas kuykendallii NRRL B-59562	21.8	0.2012	2.42	80.96
Pseudomonas aegrilactucae MAFF 301350	Pseudomonas lactis DSM 29167	23.1	0.1892	3.45	81.9
Pseudomonas aegrilactucae MAFF 301350	Pseudomonas lactucae MAFF 301380	23	0.1905	3.07	82.24
Pseudomonas aegrilactucae MAFF 301350	Pseudomonas lalkuanensis PE08	21.9	0.2006	0.76	80.86
Pseudomonas aegrilactucae MAFF 301350	Pseudomonas lalucatii R1b54	22.8	0.1922	3.52	81.63
Pseudomonas aegrilactucae MAFF 301350	Pseudomonas laurentiana JCM 32154	24.9	0.1751	4.58	83.1
Pseudomonas aegrilactucae MAFF 301350	Pseudomonas laurylsulfatiphila AP3 16	23.3	0.1875	3.33	82.25
Pseudomonas aegrilactucae MAFF 301350	Pseudomonas laurylsulfativorans AP3 22	23.5	0.1862	3.86	82.04
Pseudomonas aegrilactucae MAFF 301350	Pseudomonas leptonychotis CCM 8849	21.1	0.2086	4.67	79.56
Pseudomonas aegrilactucae MAFF 301350	Pseudomonas libanensis DSM 17149	22.9	0.1915	3.34	81.82
Pseudomonas aegrilactucae MAFF 301350	Pseudomonas lijiangensis LJ2	22.3	0.1967	5.1	80.94
Pseudomonas aegrilactucae MAFF 301350	Pseudomonas lini DSM 16768	23	0.1904	4.69	81.59
Pseudomonas aegrilactucae MAFF 301350	Pseudomonas linyingensis LMG 25967	21.9	0.1999	2.91	80.83
Pseudomonas aegrilactucae MAFF 301350	Pseudomonas lundensis LMG 13517	22.2	0.1975	4.78	80.55
Pseudomonas aegrilactucae MAFF 301350	Pseudomonas lurida LMG 21995	22.9	0.1912	2.87	82.11
Pseudomonas aegrilactucae MAFF 301350	Pseudomonas lutea DSM 17257	22.6	0.1943	3.32	80.11
Pseudomonas aegrilactucae MAFF 301350	Pseudomonas mandelii NBRC 103147	22.9	0.1912	4.21	81.54
Pseudomonas aegrilactucae MAFF 301350	Pseudomonas mangiferae BBB3-04	21.4	0.2046	4.17	80.61
Pseudomonas aegrilactucae MAFF 301350	Pseudomonas mangrovi TC11	21.1	0.2083	0.86	80.28
Pseudomonas aegrilactucae MAFF 301350	Pseudomonas marginalis NCPPB 667	23.1	0.1897	2.91	82.1
Pseudomonas aegrilactucae MAFF 301350	Pseudomonas marianensis PS1	20.4	0.2157	0.51	78.89
Pseudomonas aegrilactucae MAFF 301350	Pseudomonas marincola JCM 14761	20.4	0.2151	6.4	78.96
Pseudomonas aegrilactucae MAFF 301350	Pseudomonas marvdashtae SWRI102	23.1	0.1892	2.83	81.69
Pseudomonas aegrilactucae MAFF 301350	Pseudomonas matsuisoli JCM 30078	19.9	0.2207	4	78
Pseudomonas aegrilactucae MAFF 301350	Pseudomonas maumuensis COW77	24.6	0.177	0.65	84.19
Pseudomonas aegrilactucae MAFF 301350	Pseudomonas mediterranea DSM 16733	23.8	0.1837	2.27	82.1
Pseudomonas aegrilactucae MAFF 301350	Pseudomonas mendocina NBRC 14162	21.6	0.2032	0.64	80.68
Pseudomonas aegrilactucae MAFF 301350	Pseudomonas migulae CFML 95-321	22.9	0.1911	3.91	81.84
Pseudomonas aegrilactucae MAFF 301350	Pseudomonas mohnii DSM 18327	23.3	0.1879	3.85	81.95
Pseudomonas aegrilactucae MAFF 301350	Pseudomonas monsensis PGSB 8459	23.3	0.1877	3.42	82.16
Pseudomonas aegrilactucae MAFF 301350	Pseudomonas monteilii DSM 14164	24.2	0.1807	1.98	83.66
Pseudomonas aegrilactucae MAFF 301350	Pseudomonas moorei DSM 12647	23.3	0.1876	3.82	81.85
Pseudomonas aegrilactucae MAFF 301350	Pseudomonas morbosilactucae MAFF 302030	23.3	0.1875	1.45	82.43
Pseudomonas aegrilactucae MAFF 301350	Pseudomonas mosselii DSM 17497	24.9	0.1746	0.43	84.22
Pseudomonas aegrilactucae MAFF 301350	Pseudomonas mucidolens LMG 2223	22.5	0.1948	4.39	81.29
Pseudomonas aegrilactucae MAFF 301350	Pseudomonas mucoides P154a	22.7	0.1934	4.64	81.56
Pseudomonas aegrilactucae MAFF 301350	Pseudomonas muyukensis COW39	25.3	0.172	1.64	84.53
Pseudomonas aegrilactucae MAFF 301350	Pseudomonas nabeulensis E10B	23	0.1905	3.19	81.95
Pseudomonas aegrilactucae MAFF 301350	Pseudomonas neuropathica P155	22.9	0.1913	4.25	81.66
Pseudomonas aegrilactucae MAFF 301350	Pseudomonas neustonica SSM26	19	0.2311	7.25	76.96
Pseudomonas aegrilactucae MAFF 301350	Pseudomonas nicosulfuronedens LAM1902	21.4	0.2046	1.3	80.61
Pseudomonas aegrilactucae MAFF 301350	Pseudomonas nitroreducens NBRC 12694	21.6	0.2036	1.54	80.79
Pseudomonas aegrilactucae MAFF 301350	Pseudomonas nunensis In5	22.8	0.1923	4.09	81.6
Pseudomonas aegrilactucae MAFF 301350	Pseudomonas ogarae F113	23.5	0.1864	2.69	82.3
Pseudomonas aegrilactucae MAFF 301350	Pseudomonas oleovorans DSM 1045	22.1	0.1982	1.41	80.84
Pseudomonas aegrilactucae MAFF 301350	Pseudomonas oligotrophica JM10B5a	21.3	0.2056	3.7	80.66
Pseudomonas aegrilactucae MAFF 301350	Pseudomonas orientalis LMG 23660	23.3	0.1874	3.04	82.22
Pseudomonas aegrilactucae MAFF 301350	Pseudomonas oryzagri MAHUQ-58	21.6	0.2034	3.95	80.64
Pseudomonas aegrilactucae MAFF 301350	Pseudomonas oryzicola RD9SR1	24.9	0.1749	0.56	83.82
Pseudomonas aegrilactucae MAFF 301350	Pseudomonas oryzihabitans DSM 6835	20.3	0.2168	2.75	79.55
Pseudomonas aegrilactucae MAFF 301350	Pseudomonas otitidis DSM 17224	21.9	0.2004	3.37	80.93
Pseudomonas aegrilactucae MAFF 301350	Pseudomonas ovata F51	22.7	0.1927	1.54	82.03
Pseudomonas aegrilactucae MAFF 301350	Pseudomonas palleroniana LMG 23076	22.8	0.1921	2.93	81.86
Pseudomonas aegrilactucae MAFF 301350	Pseudomonas palmensis BBB001	35.7	0.1152	0.58	89.44
Pseudomonas aegrilactucae MAFF 301350	Pseudomonas panipatensis CCM 7469	21.5	0.2039	2.08	80.8
Pseudomonas aegrilactucae MAFF 301350	Pseudomonas paracarnis V5/DAB/2/5	23	0.1904	3.35	82.07
Pseudomonas aegrilactucae MAFF 301350	Pseudomonas paraeruginosa ATCC 9027	21.6	0.2032	3.17	80.89
Pseudomonas aegrilactucae MAFF 301350	Pseudomonas parafulva DSM 17004	23.7	0.1846	0.98	82.77
Pseudomonas aegrilactucae MAFF 301350	Pseudomonas paralactis DSM 29164	23.1	0.1897	3.75	81.68
Pseudomonas aegrilactucae MAFF 301350	Pseudomonas paralcaligenes MRCP1333	22	0.1992	3.06	81.26
Pseudomonas aegrilactucae MAFF 301350	Pseudomonas paraversuta V4/DAB/S4/2a	22.2	0.1974	4.84	80.73
Pseudomonas aegrilactucae MAFF 301350	Pseudomonas peli DSM 17833	21.4	0.2046	3.78	79.99
Pseudomonas aegrilactucae MAFF 301350	Pseudomonas peradeniyensis BW13M1	25.3	0.1716	1.15	84.5
Pseudomonas aegrilactucae MAFF 301350	Pseudomonas pergaminensis 1008	23.1	0.1893	2.73	82.13
Pseudomonas aegrilactucae MAFF 301350	Pseudomonas petroselini MAFF 311094	23.1	0.1892	3.41	81.93
Pseudomonas aegrilactucae MAFF 301350	Pseudomonas pisciculturae P115	22.5	0.1944	3.45	81.8
Pseudomonas aegrilactucae MAFF 301350	Pseudomonas piscis MC042	23.6	0.185	0.09	82.98
Pseudomonas aegrilactucae MAFF 301350	Pseudomonas pisicola P50	22.5	0.1949	4.98	81.1
Pseudomonas aegrilactucae MAFF 301350	Pseudomonas plecoglossicida DSM 15088	25	0.1738	0.5	84.03
Pseudomonas aegrilactucae MAFF 301350	Pseudomonas poae LMG 21465	23.2	0.1889	3.02	82.14
Pseudomonas aegrilactucae MAFF 301350	Pseudomonas pohangensis DSM 17875	20.5	0.2141	3.87	78.98
Pseudomonas aegrilactucae MAFF 301350	Pseudomonas profundi M5	19.5	0.2255	4.92	77.27
Pseudomonas aegrilactucae MAFF 301350	Pseudomonas promysalinigenes RW10S1	23.4	0.1865	2.85	82.36
Pseudomonas aegrilactucae MAFF 301350	Pseudomonas prosekii LMG 26867	22.9	0.1913	3.91	81.32
Pseudomonas aegrilactucae MAFF 301350	Pseudomonas protegens CHA0	23.7	0.1844	0.08	83.05
Pseudomonas aegrilactucae MAFF 301350	Pseudomonas proteolytica DSM 15321	23.3	0.1881	3.06	82.17
Pseudomonas aegrilactucae MAFF 301350	Pseudomonas psychrophila DSM 17535	22.4	0.196	5.98	80.51
Pseudomonas aegrilactucae MAFF 301350	Pseudomonas psychrotolerans DSM 15758	20.3	0.2161	2.09	79.49
Pseudomonas aegrilactucae MAFF 301350	Pseudomonas punonensis CECT 8089	21.6	0.2028	1.65	80.4
Pseudomonas aegrilactucae MAFF 301350	Pseudomonas putida NBRC 14164	24.8	0.1753	1.14	83.68
Pseudomonas aegrilactucae MAFF 301350	Pseudomonas quasicaspiana CDFA553	21.9	0.2001	6.59	80.1
Pseudomonas aegrilactucae MAFF 301350	Pseudomonas quebecensis S1Bt42	22.8	0.1921	2.52	81.98
Pseudomonas aegrilactucae MAFF 301350	Pseudomonas quercus hsmgli-8	20.7	0.2119	4.03	79.28
Pseudomonas aegrilactucae MAFF 301350	Pseudomonas reidholzensis CCOS 865	25.1	0.1735	0.61	84.34
Pseudomonas aegrilactucae MAFF 301350	Pseudomonas reinekei DSM 18361	23	0.1905	4.34	81.75
Pseudomonas aegrilactucae MAFF 301350	Pseudomonas resinovorans DSM 21078	21.5	0.2039	0.11	80.51
Pseudomonas aegrilactucae MAFF 301350	Pseudomonas rhizoryzae RY24	20.4	0.2153	1.35	79.29
Pseudomonas aegrilactucae MAFF 301350	Pseudomonas rhizosphaerae DSM 16299	23.5	0.1862	1.48	82.4
Pseudomonas aegrilactucae MAFF 301350	Pseudomonas rhodesiae LMG 17764	22.7	0.1927	3.3	81.66
Pseudomonas aegrilactucae MAFF 301350	Pseudomonas rustica MBT-4	23	0.1902	4.56	81.49
Pseudomonas aegrilactucae MAFF 301350	Pseudomonas sagittaria JCM 18195	21.9	0.2005	3.18	81.06
Pseudomonas aegrilactucae MAFF 301350	Pseudomonas saliphila 16W4-4-3	18.4	0.2388	4.97	77.19
Pseudomonas aegrilactucae MAFF 301350	Pseudomonas salmasensis SWRI126	23.4	0.187	3.31	82.02
Pseudomonas aegrilactucae MAFF 301350	Pseudomonas salomonii ICMP 14252	22.9	0.1913	3.56	81.95
Pseudomonas aegrilactucae MAFF 301350	Pseudomonas saponiphila DSM 9751	23.8	0.1839	0.68	82.79
Pseudomonas aegrilactucae MAFF 301350	Pseudomonas savastanoi ICMP 4352	21.8	0.2013	5.48	80.3
Pseudomonas aegrilactucae MAFF 301350	Pseudomonas saxonica DSM 108989	21.5	0.2038	7.18	79.78
Pseudomonas aegrilactucae MAFF 301350	Pseudomonas schmalbachii Milli4	21.9	0.1998	1.47	81.01
Pseudomonas aegrilactucae MAFF 301350	Pseudomonas segetis CIP 108523	20.3	0.2168	6.76	78.78
Pseudomonas aegrilactucae MAFF 301350	Pseudomonas seleniipraecipitans LMG 25475	21.3	0.2062	1.96	80.1
Pseudomonas aegrilactucae MAFF 301350	Pseudomonas serbica IT-P366	23.3	0.1879	3.93	82.09
Pseudomonas aegrilactucae MAFF 301350	Pseudomonas serboccidentalis IT-P374	23.5	0.186	3.11	82.36
Pseudomonas aegrilactucae MAFF 301350	Pseudomonas sessilinigenes CMR12a	23.5	0.1858	0.67	82.55
Pseudomonas aegrilactucae MAFF 301350	Pseudomonas shahriarae SWRI52	23.1	0.1895	2.88	82.32
Pseudomonas aegrilactucae MAFF 301350	Pseudomonas shirazensis SWRI56	23.6	0.185	1.63	82.76
Pseudomonas aegrilactucae MAFF 301350	Pseudomonas sichuanensis WCHPs060039	25.3	0.1721	0.39	84.56
Pseudomonas aegrilactucae MAFF 301350	Pseudomonas silesiensis A3	23.5	0.1858	3.89	81.92
Pseudomonas aegrilactucae MAFF 301350	Pseudomonas siliginis SWRI31	23.2	0.1882	3.51	81.91
Pseudomonas aegrilactucae MAFF 301350	Pseudomonas simiae CCUG 50988	22.8	0.192	3.13	81.9
Pseudomonas aegrilactucae MAFF 301350	Pseudomonas sivasensis P7	22.4	0.1953	3.99	81.55
Pseudomonas aegrilactucae MAFF 301350	Pseudomonas solani Sm006	22.2	0.1974	2.81	81.36
Pseudomonas aegrilactucae MAFF 301350	Pseudomonas soli LMG 27941	24.4	0.1787	0.53	84.02
Pseudomonas aegrilactucae MAFF 301350	Pseudomonas spelaei CCM 7893	22.7	0.1932	4.13	81.65
Pseudomonas aegrilactucae MAFF 301350	Pseudomonas straminea JCM 2783	21.8	0.2012	0.25	81
Pseudomonas aegrilactucae MAFF 301350	Pseudomonas synxantha LMG 2190	22.9	0.1915	3.86	81.92
Pseudomonas aegrilactucae MAFF 301350	Pseudomonas syringae DSM 10604	22.1	0.1981	4.51	80.64
Pseudomonas aegrilactucae MAFF 301350	Pseudomonas taeanensis MS-3	21.6	0.2029	2.55	80.27
Pseudomonas aegrilactucae MAFF 301350	Pseudomonas taetrolens LMG 2336	22.3	0.1961	5.24	80.43
Pseudomonas aegrilactucae MAFF 301350	Pseudomonas taiwanensis DSM 21245	24.1	0.1811	1.61	83.07
Pseudomonas aegrilactucae MAFF 301350	Pseudomonas tehranensis SWRI196	23.4	0.1867	3.01	81.73
Pseudomonas aegrilactucae MAFF 301350	Pseudomonas tensinigenes ZA 5.3	22.9	0.1911	4.3	81.63
Pseudomonas aegrilactucae MAFF 301350	Pseudomonas thermotolerans DSM 14292	22	0.1997	3.37	80.82
Pseudomonas aegrilactucae MAFF 301350	Pseudomonas thivervalensis DSM 13194	23.9	0.1831	2.32	82.19
Pseudomonas aegrilactucae MAFF 301350	Pseudomonas tohonis TUM18999	22.3	0.1962	2.88	81.41
Pseudomonas aegrilactucae MAFF 301350	Pseudomonas tolaasii NCPPB 2192	23	0.1902	2.89	82.04
Pseudomonas aegrilactucae MAFF 301350	Pseudomonas toyotomiensis JCM 15604	21.4	0.2051	0.86	80.59
Pseudomonas aegrilactucae MAFF 301350	Pseudomonas tremae ICMP 9151	21.8	0.2016	5.68	80.05
Pseudomonas aegrilactucae MAFF 301350	Pseudomonas tritici SWRI145	22.7	0.1926	3.6	81.91
Pseudomonas aegrilactucae MAFF 301350	Pseudomonas triticicola SWRI88	23.4	0.1868	3.49	82.04
Pseudomonas aegrilactucae MAFF 301350	Pseudomonas triticifolii DOAB 1067	22	0.1994	4.19	80.65
Pseudomonas aegrilactucae MAFF 301350	Pseudomonas trivialis LMG 21464	23.3	0.188	2.53	82.26
Pseudomonas aegrilactucae MAFF 301350	Pseudomonas tructae SNU WT1	27.1	0.1597	1.65	85.31
Pseudomonas aegrilactucae MAFF 301350	Pseudomonas turukhanskensis VKM B-2935	21.7	0.2022	2.9	80.36
Pseudomonas aegrilactucae MAFF 301350	Pseudomonas typographi CA3A	21.1	0.2077	1.33	79.81
Pseudomonas aegrilactucae MAFF 301350	Pseudomonas ullengensis UL070	22	0.199	0.18	81.3
Pseudomonas aegrilactucae MAFF 301350	Pseudomonas umsongensis LMG 21317	23.4	0.1866	3.78	81.83
Pseudomonas aegrilactucae MAFF 301350	Pseudomonas urmiensis SWRI10	24.5	0.1783	1.66	83.4
Pseudomonas aegrilactucae MAFF 301350	Pseudomonas uvaldensis 20TX0172	22.9	0.1912	2.67	81.63
Pseudomonas aegrilactucae MAFF 301350	Pseudomonas vancouverensis CCUG 49675	23.1	0.1898	3.69	82.16
Pseudomonas aegrilactucae MAFF 301350	Pseudomonas vanderleydeniana RW8P3	24.4	0.1789	0.5	82.88
Pseudomonas aegrilactucae MAFF 301350	Pseudomonas veronii DSM 11331	23.3	0.1875	2.75	82.41
Pseudomonas aegrilactucae MAFF 301350	Pseudomonas versuta L10.10	22	0.1992	5.24	80.47
Pseudomonas aegrilactucae MAFF 301350	Pseudomonas viciae 11K1	23.4	0.187	3.14	82.18
Pseudomonas aegrilactucae MAFF 301350	Pseudomonas viridiflava ICMP 2848	22.2	0.1973	4.08	80.7
Pseudomonas aegrilactucae MAFF 301350	Pseudomonas vlassakiae RW4S2	24.5	0.1776	0.5	83.76
Pseudomonas aegrilactucae MAFF 301350	Pseudomonas vranovensis DSM 16006	26.7	0.1619	1.94	84.91
Pseudomonas aegrilactucae MAFF 301350	Pseudomonas wadenswilerensis CCOS 864	27.6	0.156	1.09	85.77
Pseudomonas aegrilactucae MAFF 301350	Pseudomonas wayambapalatensis RW3S1	24.4	0.179	0.24	83.74
Pseudomonas aegrilactucae MAFF 301350	Pseudomonas weihenstephanensis DSM 29166	21.7	0.2017	6.16	80.2
Pseudomonas aegrilactucae MAFF 301350	Pseudomonas xantholysinigenes RW9S1A	25	0.1739	0.68	84.2
Pseudomonas aegrilactucae MAFF 301350	Pseudomonas xanthosomatis COR54	25.1	0.1734	0.71	84.49
Pseudomonas aegrilactucae MAFF 301350	Pseudomonas xionganensis R-22-3 w-18	22	0.1991	0.51	80.85
Pseudomonas aegrilactucae MAFF 301350	Pseudomonas yamanorum LMG 27247	23.2	0.1889	3.14	81.96
Pseudomonas aegrilactucae MAFF 301350	Pseudomonas yangonensis MY50	21.6	0.2032	0.65	80.88
Pseudomonas aegrilactucae MAFF 301350	Pseudomonas zanjanensis SWRI12	23.8	0.1838	2.26	82.11
Pseudomonas aegrilactucae MAFF 301350	Pseudomonas zarinae SWRI108	23.6	0.1851	2.61	82.35
Pseudomonas aegrilactucae MAFF 301350	Pseudomonas zeae OE 48.2	22.9	0.1911	4.48	81.63
Pseudomonas aegrilactucae MAFF 301350	Pseudomonas grandcourensis DGS24	23.4	0.1868	3.78	82.24
Pseudomonas aegrilactucae MAFF 301350	Pseudomonas purpurea DGS26	23.5	0.1861	3.61	82.13
Pseudomonas aegrilactucae MAFF 301350	Pseudomonas helvetica DGS28	23.3	0.1877	4.69	81.71
Pseudomonas aegrilactucae MAFF 301350	Pseudomonas aestiva DGS32	20.4	0.2156	2.44	79.35
Pseudomonas aeruginosa DSM 50071	Pseudomonas aeruginosa DSM 50071	100	0	0	100
Pseudomonas aeruginosa DSM 50071	Pseudomonas agarici LMG 2112	20.7	0.2119	7.54	79.41
Pseudomonas aeruginosa DSM 50071	Pseudomonas akapageensis PS24	21.3	0.206	6.32	79.74
Pseudomonas aeruginosa DSM 50071	Pseudomonas alcaligenes NBRC 14159	22.6	0.1939	1.76	82.22
Pseudomonas aeruginosa DSM 50071	Pseudomonas alcaliphila JCM 10630	21.7	0.2021	3.64	81.01
Pseudomonas aeruginosa DSM 50071	Pseudomonas alkylphenolica KL28	21.3	0.2064	5.9	80.11
Pseudomonas aeruginosa DSM 50071	Pseudomonas allii MAFF 301514	20.8	0.2109	5.65	79.59
Pseudomonas aeruginosa DSM 50071	Pseudomonas alliivorans 20GA0068	20.2	0.2177	7.39	78.57
Pseudomonas aeruginosa DSM 50071	Pseudomonas allokribbensis IzPS23	20.8	0.2116	6.19	79.85
Pseudomonas aeruginosa DSM 50071	Pseudomonas alloputida Kh7	21.3	0.2061	4.65	80.05
Pseudomonas aeruginosa DSM 50071	Pseudomonas alvandae SWRI17	21.2	0.2073	5.67	79.94
Pseudomonas aeruginosa DSM 50071	Pseudomonas amygdali ICMP 3918	20.2	0.2172	8.29	78.52
Pseudomonas aeruginosa DSM 50071	Pseudomonas anatoliensis P9	20.6	0.2134	7.81	79.16
Pseudomonas aeruginosa DSM 50071	Pseudomonas anguilliseptica DSM 12111	21	0.2088	6.32	79.81
Pseudomonas aeruginosa DSM 50071	Pseudomonas antarctica CMS 35	20.5	0.2147	7	79.13
Pseudomonas aeruginosa DSM 50071	Pseudomonas anuradhapurensis RD8MR3	21.9	0.2003	3.09	80.69
Pseudomonas aeruginosa DSM 50071	Pseudomonas arcuscaelestis P66	20.4	0.2153	8.01	78.63
Pseudomonas aeruginosa DSM 50071	Pseudomonas argentinensis LMG 22563	21.8	0.2015	2.95	80.72
Pseudomonas aeruginosa DSM 50071	Pseudomonas aromaticivorans MAP12	23	0.1901	0.72	81.95
Pseudomonas aeruginosa DSM 50071	Pseudomonas arsenicoxydans CECT 7543	20.6	0.2128	7.77	79.06
Pseudomonas aeruginosa DSM 50071	Pseudomonas asgharzadehiana SWRI132	20.6	0.2135	5.93	79.37
Pseudomonas aeruginosa DSM 50071	Pseudomonas asiatica RYU5	22.1	0.198	3.98	80.77
Pseudomonas aeruginosa DSM 50071	Pseudomonas asplenii ATCC 23835	21.2	0.2069	5.3	80.27
Pseudomonas aeruginosa DSM 50071	Pseudomonas asturiensis LMG 26898	20.2	0.2178	7.39	78.72
Pseudomonas aeruginosa DSM 50071	Pseudomonas atacamensis M7D1	21	0.2091	6.65	79.6
Pseudomonas aeruginosa DSM 50071	Pseudomonas atagonensis PS14	20.7	0.2127	6.9	79.27
Pseudomonas aeruginosa DSM 50071	Pseudomonas avellanae BPIC 631	20.5	0.2145	7.81	78.69
Pseudomonas aeruginosa DSM 50071	Pseudomonas aylmerensis S1E40	20.7	0.2124	4.89	79.8
Pseudomonas aeruginosa DSM 50071	Pseudomonas azadiae SWRI103	20.9	0.2106	5.83	79.5
Pseudomonas aeruginosa DSM 50071	Pseudomonas azerbaijanoccidentalis SWRI74	20.4	0.2158	7.22	79.12
Pseudomonas aeruginosa DSM 50071	Pseudomonas azerbaijanorientalis SWRI123	21	0.2091	6.42	79.68
Pseudomonas aeruginosa DSM 50071	Pseudomonas azotoformans DSM 18862	20.8	0.2113	5.56	79.65
Pseudomonas aeruginosa DSM 50071	Pseudomonas baetica LMG 25716	20.7	0.2119	7.77	79.16
Pseudomonas aeruginosa DSM 50071	Pseudomonas baltica MBT-2	21.2	0.2068	4.05	79.81
Pseudomonas aeruginosa DSM 50071	Pseudomonas bananamidigenes BW11P2	20.7	0.2119	5.9	79.74
Pseudomonas aeruginosa DSM 50071	Pseudomonas benzenivorans DSM 8628	23.1	0.1898	1.32	82.5
Pseudomonas aeruginosa DSM 50071	Pseudomonas benzopyrenica BaP3	21.4	0.2051	1.22	80.33
Pseudomonas aeruginosa DSM 50071	Pseudomonas bijieensis L22-9	21.1	0.2078	5.67	79.88
Pseudomonas aeruginosa DSM 50071	Pseudomonas boanensis DB1	22.4	0.1961	4.19	80.81
Pseudomonas aeruginosa DSM 50071	Pseudomonas bohemica IA19	20.3	0.2168	7.05	78.75
Pseudomonas aeruginosa DSM 50071	Pseudomonas borbori DSM 17834	22.3	0.1965	3.5	81.42
Pseudomonas aeruginosa DSM 50071	Pseudomonas botevensis COW3	20.8	0.2112	5.31	79.84
Pseudomonas aeruginosa DSM 50071	Pseudomonas brassicacearum JCM 11938	20.9	0.2106	5.7	79.76
Pseudomonas aeruginosa DSM 50071	Pseudomonas brassicae MAFF 212427	21.5	0.2045	3.11	80.46
Pseudomonas aeruginosa DSM 50071	Pseudomonas brenneri DSM 15294	20.6	0.2131	6.38	79.44
Pseudomonas aeruginosa DSM 50071	Pseudomonas bubulae TH39	20.1	0.2181	8.36	78.39
Pseudomonas aeruginosa DSM 50071	Pseudomonas californiensis CDFA601	20.3	0.2167	8.36	78.12
Pseudomonas aeruginosa DSM 50071	Pseudomonas campi S1-A32-2	22.4	0.1954	3.07	81.78
Pseudomonas aeruginosa DSM 50071	Pseudomonas canadensis 2-92	20.6	0.2136	6.13	79.36
Pseudomonas aeruginosa DSM 50071	Pseudomonas canavaninivorans HB002	20.8	0.211	5.48	79.85
Pseudomonas aeruginosa DSM 50071	Pseudomonas cannabina ICMP 2823	20.4	0.2158	8.07	78.77
Pseudomonas aeruginosa DSM 50071	Pseudomonas capsici Pc19-1	20.6	0.2129	8.09	78.74
Pseudomonas aeruginosa DSM 50071	Pseudomonas carbonaria CIP 111764	23.8	0.1838	0.55	83.22
Pseudomonas aeruginosa DSM 50071	Pseudomonas caricapapayae CCUG 32775	20	0.2201	8.2	78.59
Pseudomonas aeruginosa DSM 50071	Pseudomonas carnis B4-1	20.6	0.2129	6.74	79.24
Pseudomonas aeruginosa DSM 50071	Pseudomonas caspiana FBF102	20.2	0.217	9.57	78.12
Pseudomonas aeruginosa DSM 50071	Pseudomonas cavernae K2W31S-8	23.3	0.1881	2.01	82.36
Pseudomonas aeruginosa DSM 50071	Pseudomonas cavernicola K1S02-6	21.8	0.2017	5.88	80.31
Pseudomonas aeruginosa DSM 50071	Pseudomonas cedrina LMG 23661	20.8	0.2107	5.77	79.71
Pseudomonas aeruginosa DSM 50071	Pseudomonas chengduensis DSM 26382	21.9	0.2005	4.2	81.13
Pseudomonas aeruginosa DSM 50071	Pseudomonas chlororaphis subsp. aurantiaca DSM 19603	21.6	0.203	3.66	80.81
Pseudomonas aeruginosa DSM 50071	Pseudomonas chlororaphis subsp. aureofaciens DSM 6698	21.7	0.2018	3.82	80.89
Pseudomonas aeruginosa DSM 50071	Pseudomonas chlororaphis subsp. chlororaphis DSM 50083	21.7	0.2023	3.54	80.86
Pseudomonas aeruginosa DSM 50071	Pseudomonas chlororaphis subsp. piscium DSM 21509	21.6	0.2033	3.88	80.88
Pseudomonas aeruginosa DSM 50071	Pseudomonas cichorii DSM 50259	20.7	0.2123	8.42	78.67
Pseudomonas aeruginosa DSM 50071	Pseudomonas citri OPS13-3	21	0.2087	5.6	79.84
Pseudomonas aeruginosa DSM 50071	Pseudomonas citronellolis DSM 50332	25.3	0.1723	1.02	84.6
Pseudomonas aeruginosa DSM 50071	Pseudomonas coleopterorum LMG 28558	21.4	0.2055	4.49	79.89
Pseudomonas aeruginosa DSM 50071	Pseudomonas composti CCUG 59231	21.5	0.2043	4.11	81.01
Pseudomonas aeruginosa DSM 50071	Pseudomonas congelans DSM 14939	20.2	0.2179	7.2	78.61
Pseudomonas aeruginosa DSM 50071	Pseudomonas corrugata LMG 2172	21.2	0.207	5.94	79.54
Pseudomonas aeruginosa DSM 50071	Pseudomonas cremoricolorata DSM 17059	20.9	0.2099	3.02	80.41
Pseudomonas aeruginosa DSM 50071	Pseudomonas cremoris WS 5106	20.4	0.2151	6.47	79.07
Pseudomonas aeruginosa DSM 50071	Pseudomonas crudilactis UCMA 17988	20.5	0.2141	7.4	79.03
Pseudomonas aeruginosa DSM 50071	Pseudomonas cuatrocienegasensis CIP 109853	21.2	0.2068	4.57	80.41
Pseudomonas aeruginosa DSM 50071	Pseudomonas cyclaminis MAFF 301449	20.5	0.2146	6.27	79.3
Pseudomonas aeruginosa DSM 50071	Pseudomonas daroniae FRB 228	21.6	0.2029	4.51	80.36
Pseudomonas aeruginosa DSM 50071	Pseudomonas deceptionensis LMG 25555	20.5	0.2144	8.01	78.45
Pseudomonas aeruginosa DSM 50071	Pseudomonas defluvii WCHP16	20.9	0.2106	6.99	79.27
Pseudomonas aeruginosa DSM 50071	Pseudomonas delhiensis RLD-1	25.3	0.1717	1.54	84.83
Pseudomonas aeruginosa DSM 50071	Pseudomonas donghuensis HYS	21.4	0.2052	4.11	80.72
Pseudomonas aeruginosa DSM 50071	Pseudomonas dryadis FRB 230	22.7	0.1932	1.56	81.7
Pseudomonas aeruginosa DSM 50071	Pseudomonas edaphica RD25	20.6	0.2134	6.6	78.91
Pseudomonas aeruginosa DSM 50071	Pseudomonas ekonensis COR58	22.1	0.1988	1.66	81.45
Pseudomonas aeruginosa DSM 50071	Pseudomonas endophytica BSTT44	19.5	0.2259	11.36	77.61
Pseudomonas aeruginosa DSM 50071	Pseudomonas entomophila L48	22	0.1997	2.36	81.2
Pseudomonas aeruginosa DSM 50071	Pseudomonas extremaustralis DSM 17835	20.8	0.211	5.92	79.67
Pseudomonas aeruginosa DSM 50071	Pseudomonas extremorientalis LMG 19695	20.8	0.2112	5.62	79.62
Pseudomonas aeruginosa DSM 50071	Pseudomonas fakonensis COW40	21.9	0.2003	2.25	80.99
Pseudomonas aeruginosa DSM 50071	Pseudomonas farris SWRI79	20.6	0.2137	7.78	78.96
Pseudomonas aeruginosa DSM 50071	Pseudomonas farsensis SWRI107	21.4	0.205	3.95	80.14
Pseudomonas aeruginosa DSM 50071	Pseudomonas fildesensis KG01	20.5	0.2141	6.39	79.3
Pseudomonas aeruginosa DSM 50071	Pseudomonas fitomaticsae FIT81	20.8	0.211	5.93	79.9
Pseudomonas aeruginosa DSM 50071	Pseudomonas flavescens LMG 18387	21.4	0.2054	3.06	80.46
Pseudomonas aeruginosa DSM 50071	Pseudomonas flexibilis ATCC 29606	22	0.1993	0.71	81.43
Pseudomonas aeruginosa DSM 50071	Pseudomonas floridensis GEV388	20.3	0.2164	7.35	78.68
Pseudomonas aeruginosa DSM 50071	Pseudomonas fluorescens ATCC 13525	20.6	0.213	6.54	79.16
Pseudomonas aeruginosa DSM 50071	Pseudomonas folii DOAB 1069	20.5	0.2148	9.34	78.13
Pseudomonas aeruginosa DSM 50071	Pseudomonas fragi NRRL B-727	20.5	0.214	7.22	78.78
Pseudomonas aeruginosa DSM 50071	Pseudomonas frederiksbergensis LMG 19851	20.7	0.2127	7.6	79.21
Pseudomonas aeruginosa DSM 50071	Pseudomonas fulva NBRC 16637	20.9	0.2102	4.74	79.5
Pseudomonas aeruginosa DSM 50071	Pseudomonas furukawaii KF707	22.8	0.1919	1.03	82.14
Pseudomonas aeruginosa DSM 50071	Pseudomonas germanica FIT28	20.8	0.2107	7.43	79.14
Pseudomonas aeruginosa DSM 50071	Pseudomonas gessardii DSM 17152	20.5	0.2146	6.13	79.57
Pseudomonas aeruginosa DSM 50071	Pseudomonas glycinae MS586	20.8	0.2116	6.05	79.86
Pseudomonas aeruginosa DSM 50071	Pseudomonas gozinkensis IzPS32d	20.9	0.2103	6.22	79.91
Pseudomonas aeruginosa DSM 50071	Pseudomonas graminis DSM 11363	20.2	0.2176	6.26	78.83
Pseudomonas aeruginosa DSM 50071	Pseudomonas granadensis LMG 27940	21.1	0.2083	6.37	79.46
Pseudomonas aeruginosa DSM 50071	Pseudomonas gregormendelii LMG 28632	20.6	0.2128	6.93	79.18
Pseudomonas aeruginosa DSM 50071	Pseudomonas grimontii DSM 17515	20.8	0.2114	6.45	79.53
Pseudomonas aeruginosa DSM 50071	Pseudomonas guariconensis LMG 27394	21.7	0.2021	3.92	80.38
Pseudomonas aeruginosa DSM 50071	Pseudomonas guguanensis JCM 18416	22.2	0.1974	2.31	81.78
Pseudomonas aeruginosa DSM 50071	Pseudomonas guineae LMG 24016	20	0.2195	8.05	78.45
Pseudomonas aeruginosa DSM 50071	Pseudomonas guryensis SR9	22	0.1991	3.27	81.58
Pseudomonas aeruginosa DSM 50071	Pseudomonas haemolytica DSM 108987	20.7	0.2124	6.49	79.28
Pseudomonas aeruginosa DSM 50071	Pseudomonas hamedanensis SWRI65	21.1	0.2076	6.53	79.37
Pseudomonas aeruginosa DSM 50071	Pseudomonas helleri DSM 29165	19.9	0.2206	8.42	78.25
Pseudomonas aeruginosa DSM 50071	Pseudomonas helmanticensis LMG 28168	20.6	0.2135	7.29	79.19
Pseudomonas aeruginosa DSM 50071	Pseudomonas huaxiensis WCHPs060044	21.3	0.206	4.27	80.46
Pseudomonas aeruginosa DSM 50071	Pseudomonas hydrolytica DSWY01	22.3	0.1966	2.1	81.77
Pseudomonas aeruginosa DSM 50071	Pseudomonas indica NBRC 103045	22.3	0.1967	2.4	81.86
Pseudomonas aeruginosa DSM 50071	Pseudomonas inefficax JV551A3	22	0.1993	3.68	80.62
Pseudomonas aeruginosa DSM 50071	Pseudomonas insulae UL073	22.5	0.1944	0.64	82.19
Pseudomonas aeruginosa DSM 50071	Pseudomonas iranensis SWRI54	21.3	0.2058	6.63	79.71
Pseudomonas aeruginosa DSM 50071	Pseudomonas iridis P42	20.3	0.2163	7.74	78.98
Pseudomonas aeruginosa DSM 50071	Pseudomonas izuensis IzPS43 3003	20.9	0.2097	6.91	79.32
Pseudomonas aeruginosa DSM 50071	Pseudomonas japonica DSM 22348	22.1	0.1987	2.38	81.64
Pseudomonas aeruginosa DSM 50071	Pseudomonas jessenii DSM 17150	20.8	0.2108	6.82	79.5
Pseudomonas aeruginosa DSM 50071	Pseudomonas jinjuensis JCM 21621	25.6	0.1701	0.14	84.7
Pseudomonas aeruginosa DSM 50071	Pseudomonas juntendi BML3	21.5	0.2041	3.86	80.13
Pseudomonas aeruginosa DSM 50071	Pseudomonas kairouanensis KC12	20.6	0.2127	6.16	79.23
Pseudomonas aeruginosa DSM 50071	Pseudomonas karstica CCM 7891	20.1	0.2182	7.64	78.83
Pseudomonas aeruginosa DSM 50071	Pseudomonas kermanshahensis SWRI100	21.6	0.2028	4.3	80.08
Pseudomonas aeruginosa DSM 50071	Pseudomonas khavaziana SWRI124	20.8	0.2117	6.92	79.17
Pseudomonas aeruginosa DSM 50071	Pseudomonas khazarica TBZ2	22.1	0.1987	1.58	81.76
Pseudomonas aeruginosa DSM 50071	Pseudomonas khorasanensis SWRI153	20.8	0.2112	6.82	79.14
Pseudomonas aeruginosa DSM 50071	Pseudomonas kielensis MBT-1	21.1	0.2084	5.68	79.86
Pseudomonas aeruginosa DSM 50071	Pseudomonas kilonensis DSM 13647	21.2	0.2068	5.7	80
Pseudomonas aeruginosa DSM 50071	Pseudomonas kitaguniensis MAFF 212408	20.4	0.2151	7.04	78.89
Pseudomonas aeruginosa DSM 50071	Pseudomonas knackmussii B13	24.4	0.179	0.91	83.95
Pseudomonas aeruginosa DSM 50071	Pseudomonas koreensis Ps 9-14	21.1	0.2086	6.5	79.56
Pseudomonas aeruginosa DSM 50071	Pseudomonas kurunegalensis RW1P2	21.4	0.2048	4.43	80.26
Pseudomonas aeruginosa DSM 50071	Pseudomonas kuykendallii NRRL B-59562	22.5	0.1949	0.63	81.66
Pseudomonas aeruginosa DSM 50071	Pseudomonas lactis DSM 29167	20.6	0.213	6.51	79.17
Pseudomonas aeruginosa DSM 50071	Pseudomonas lactucae MAFF 301380	20.7	0.2121	6.12	79.41
Pseudomonas aeruginosa DSM 50071	Pseudomonas lalkuanensis PE08	22.8	0.1916	2.29	82.32
Pseudomonas aeruginosa DSM 50071	Pseudomonas lalucatii R1b54	23.3	0.1879	0.47	82.67
Pseudomonas aeruginosa DSM 50071	Pseudomonas laurentiana JCM 32154	20.8	0.2112	7.63	79.19
Pseudomonas aeruginosa DSM 50071	Pseudomonas laurylsulfatiphila AP3 16	20.9	0.2105	6.38	79.55
Pseudomonas aeruginosa DSM 50071	Pseudomonas laurylsulfativorans AP3 22	20.7	0.2119	6.91	79.35
Pseudomonas aeruginosa DSM 50071	Pseudomonas leptonychotis CCM 8849	20.1	0.2185	7.72	78.82
Pseudomonas aeruginosa DSM 50071	Pseudomonas libanensis DSM 17149	20.8	0.2108	6.4	79.39
Pseudomonas aeruginosa DSM 50071	Pseudomonas lijiangensis LJ2	20.8	0.2116	8.15	78.98
Pseudomonas aeruginosa DSM 50071	Pseudomonas lini DSM 16768	20.5	0.2145	7.74	78.99
Pseudomonas aeruginosa DSM 50071	Pseudomonas linyingensis LMG 25967	22.9	0.1909	0.14	81.94
Pseudomonas aeruginosa DSM 50071	Pseudomonas lundensis LMG 13517	19.8	0.2216	7.83	78.4
Pseudomonas aeruginosa DSM 50071	Pseudomonas lurida LMG 21995	20.6	0.2137	5.92	79.42
Pseudomonas aeruginosa DSM 50071	Pseudomonas lutea DSM 17257	20.6	0.2129	6.37	78.51
Pseudomonas aeruginosa DSM 50071	Pseudomonas mandelii NBRC 103147	20.3	0.2161	7.26	79.04
Pseudomonas aeruginosa DSM 50071	Pseudomonas mangiferae BBB3-04	22.3	0.1966	1.12	82.15
Pseudomonas aeruginosa DSM 50071	Pseudomonas mangrovi TC11	21.6	0.2028	2.19	81.13
Pseudomonas aeruginosa DSM 50071	Pseudomonas marginalis NCPPB 667	20.7	0.2119	5.96	79.7
Pseudomonas aeruginosa DSM 50071	Pseudomonas marianensis PS1	20.9	0.2107	3.56	79.54
Pseudomonas aeruginosa DSM 50071	Pseudomonas marincola JCM 14761	20	0.2201	9.45	78.25
Pseudomonas aeruginosa DSM 50071	Pseudomonas marvdashtae SWRI102	20.9	0.2104	5.88	79.59
Pseudomonas aeruginosa DSM 50071	Pseudomonas matsuisoli JCM 30078	20.4	0.2154	7.05	78.43
Pseudomonas aeruginosa DSM 50071	Pseudomonas maumuensis COW77	21.8	0.2015	2.4	81.19
Pseudomonas aeruginosa DSM 50071	Pseudomonas mediterranea DSM 16733	21.4	0.2054	5.32	79.91
Pseudomonas aeruginosa DSM 50071	Pseudomonas mendocina NBRC 14162	21.5	0.2039	3.69	80.96
Pseudomonas aeruginosa DSM 50071	Pseudomonas migulae CFML 95-321	20.7	0.212	6.96	79.5
Pseudomonas aeruginosa DSM 50071	Pseudomonas mohnii DSM 18327	21	0.2096	6.9	79.29
Pseudomonas aeruginosa DSM 50071	Pseudomonas monsensis PGSB 8459	21.1	0.2079	6.47	79.51
Pseudomonas aeruginosa DSM 50071	Pseudomonas monteilii DSM 14164	21.2	0.2075	5.03	80.16
Pseudomonas aeruginosa DSM 50071	Pseudomonas moorei DSM 12647	21.1	0.2078	6.87	79.37
Pseudomonas aeruginosa DSM 50071	Pseudomonas morbosilactucae MAFF 302030	20.9	0.2102	4.5	79.88
Pseudomonas aeruginosa DSM 50071	Pseudomonas mosselii DSM 17497	22	0.1996	2.62	81.34
Pseudomonas aeruginosa DSM 50071	Pseudomonas mucidolens LMG 2223	20.5	0.214	7.44	78.89
Pseudomonas aeruginosa DSM 50071	Pseudomonas mucoides P154a	20.4	0.2154	7.69	79.06
Pseudomonas aeruginosa DSM 50071	Pseudomonas muyukensis COW39	22	0.1991	1.41	81.48
Pseudomonas aeruginosa DSM 50071	Pseudomonas nabeulensis E10B	20.5	0.2141	6.24	79.39
Pseudomonas aeruginosa DSM 50071	Pseudomonas neuropathica P155	20.5	0.2138	7.3	78.91
Pseudomonas aeruginosa DSM 50071	Pseudomonas neustonica SSM26	21	0.2091	10.3	77.05
Pseudomonas aeruginosa DSM 50071	Pseudomonas nicosulfuronedens LAM1902	23.8	0.1833	1.75	83.37
Pseudomonas aeruginosa DSM 50071	Pseudomonas nitroreducens NBRC 12694	23.9	0.1829	1.52	83.61
Pseudomonas aeruginosa DSM 50071	Pseudomonas nunensis In5	20.7	0.2118	7.14	79.15
Pseudomonas aeruginosa DSM 50071	Pseudomonas ogarae F113	21.1	0.208	5.74	79.88
Pseudomonas aeruginosa DSM 50071	Pseudomonas oleovorans DSM 1045	22	0.1991	4.46	81.14
Pseudomonas aeruginosa DSM 50071	Pseudomonas oligotrophica JM10B5a	22.3	0.1964	0.65	81.84
Pseudomonas aeruginosa DSM 50071	Pseudomonas orientalis LMG 23660	21.3	0.2065	6.09	79.61
Pseudomonas aeruginosa DSM 50071	Pseudomonas oryzagri MAHUQ-58	23.1	0.1897	0.9	81.91
Pseudomonas aeruginosa DSM 50071	Pseudomonas oryzicola RD9SR1	21.7	0.202	3.61	80.62
Pseudomonas aeruginosa DSM 50071	Pseudomonas oryzihabitans DSM 6835	21.6	0.2032	0.3	80.47
Pseudomonas aeruginosa DSM 50071	Pseudomonas otitidis DSM 17224	22.7	0.1932	0.32	82.48
Pseudomonas aeruginosa DSM 50071	Pseudomonas ovata F51	21.1	0.2079	4.59	79.99
Pseudomonas aeruginosa DSM 50071	Pseudomonas palleroniana LMG 23076	20.7	0.2126	5.98	79.31
Pseudomonas aeruginosa DSM 50071	Pseudomonas palmensis BBB001	21.6	0.2033	2.47	80.85
Pseudomonas aeruginosa DSM 50071	Pseudomonas panipatensis CCM 7469	24.5	0.1781	0.97	83.84
Pseudomonas aeruginosa DSM 50071	Pseudomonas paracarnis V5/DAB/2/5	20.7	0.2119	6.4	79.34
Pseudomonas aeruginosa DSM 50071	Pseudomonas paraeruginosa ATCC 9027	52.3	0.0664	0.12	93.87
Pseudomonas aeruginosa DSM 50071	Pseudomonas parafulva DSM 17004	21.1	0.2085	4.03	79.69
Pseudomonas aeruginosa DSM 50071	Pseudomonas paralactis DSM 29164	20.6	0.2131	6.8	79.09
Pseudomonas aeruginosa DSM 50071	Pseudomonas paralcaligenes MRCP1333	22.9	0.1909	0.01	82.54
Pseudomonas aeruginosa DSM 50071	Pseudomonas paraversuta V4/DAB/S4/2a	20.3	0.2162	7.89	78.46
Pseudomonas aeruginosa DSM 50071	Pseudomonas peli DSM 17833	20.5	0.214	6.83	79.69
Pseudomonas aeruginosa DSM 50071	Pseudomonas peradeniyensis BW13M1	22.2	0.1978	1.9	81.64
Pseudomonas aeruginosa DSM 50071	Pseudomonas pergaminensis 1008	20.9	0.2106	5.78	79.57
Pseudomonas aeruginosa DSM 50071	Pseudomonas petroselini MAFF 311094	20.7	0.2122	6.46	79.31
Pseudomonas aeruginosa DSM 50071	Pseudomonas pisciculturae P115	20.3	0.2163	6.5	79.08
Pseudomonas aeruginosa DSM 50071	Pseudomonas piscis MC042	21.5	0.2041	2.96	80.76
Pseudomonas aeruginosa DSM 50071	Pseudomonas pisicola P50	20.3	0.2169	8.03	78.54
Pseudomonas aeruginosa DSM 50071	Pseudomonas plecoglossicida DSM 15088	21.8	0.2013	3.55	80.88
Pseudomonas aeruginosa DSM 50071	Pseudomonas poae LMG 21465	20.8	0.2107	6.07	79.52
Pseudomonas aeruginosa DSM 50071	Pseudomonas pohangensis DSM 17875	20.4	0.2149	6.92	79.24
Pseudomonas aeruginosa DSM 50071	Pseudomonas profundi M5	19.3	0.2274	7.97	77.2
Pseudomonas aeruginosa DSM 50071	Pseudomonas promysalinigenes RW10S1	21.1	0.2081	5.9	79.55
Pseudomonas aeruginosa DSM 50071	Pseudomonas prosekii LMG 26867	20.6	0.2131	6.96	78.94
Pseudomonas aeruginosa DSM 50071	Pseudomonas protegens CHA0	21.4	0.2048	3.13	80.45
Pseudomonas aeruginosa DSM 50071	Pseudomonas proteolytica DSM 15321	20.7	0.2118	6.11	79.27
Pseudomonas aeruginosa DSM 50071	Pseudomonas psychrophila DSM 17535	20.3	0.2167	9.03	78.03
Pseudomonas aeruginosa DSM 50071	Pseudomonas psychrotolerans DSM 15758	21.4	0.205	0.96	80.32
Pseudomonas aeruginosa DSM 50071	Pseudomonas punonensis CECT 8089	21.2	0.2069	4.7	80.08
Pseudomonas aeruginosa DSM 50071	Pseudomonas putida NBRC 14164	21.8	0.2013	4.19	80.29
Pseudomonas aeruginosa DSM 50071	Pseudomonas quasicaspiana CDFA553	20.3	0.2169	9.64	77.98
Pseudomonas aeruginosa DSM 50071	Pseudomonas quebecensis S1Bt42	20.9	0.2099	5.57	79.38
Pseudomonas aeruginosa DSM 50071	Pseudomonas quercus hsmgli-8	20.5	0.2144	7.08	77.94
Pseudomonas aeruginosa DSM 50071	Pseudomonas reidholzensis CCOS 865	21.5	0.2039	2.44	80.86
Pseudomonas aeruginosa DSM 50071	Pseudomonas reinekei DSM 18361	20.8	0.2109	7.39	79.34
Pseudomonas aeruginosa DSM 50071	Pseudomonas resinovorans DSM 21078	22.2	0.1972	2.94	81.59
Pseudomonas aeruginosa DSM 50071	Pseudomonas rhizoryzae RY24	21.5	0.2037	1.7	80.24
Pseudomonas aeruginosa DSM 50071	Pseudomonas rhizosphaerae DSM 16299	21.3	0.2065	4.53	80.01
Pseudomonas aeruginosa DSM 50071	Pseudomonas rhodesiae LMG 17764	20.5	0.2142	6.35	79.28
Pseudomonas aeruginosa DSM 50071	Pseudomonas rustica MBT-4	20.5	0.2139	7.61	79.07
Pseudomonas aeruginosa DSM 50071	Pseudomonas sagittaria JCM 18195	23.2	0.1886	0.13	81.96
Pseudomonas aeruginosa DSM 50071	Pseudomonas saliphila 16W4-4-3	19.1	0.2306	8.02	77.08
Pseudomonas aeruginosa DSM 50071	Pseudomonas salmasensis SWRI126	20.7	0.2127	6.36	79.36
Pseudomonas aeruginosa DSM 50071	Pseudomonas salomonii ICMP 14252	20.4	0.2156	6.61	79.11
Pseudomonas aeruginosa DSM 50071	Pseudomonas saponiphila DSM 9751	21.3	0.2058	3.73	80.52
Pseudomonas aeruginosa DSM 50071	Pseudomonas savastanoi ICMP 4352	20.3	0.2167	8.53	78.55
Pseudomonas aeruginosa DSM 50071	Pseudomonas saxonica DSM 108989	19.8	0.2225	10.23	77.82
Pseudomonas aeruginosa DSM 50071	Pseudomonas schmalbachii Milli4	25.4	0.1715	1.58	84.14
Pseudomonas aeruginosa DSM 50071	Pseudomonas segetis CIP 108523	20.2	0.2178	9.81	78.11
Pseudomonas aeruginosa DSM 50071	Pseudomonas seleniipraecipitans LMG 25475	21.4	0.2049	5.01	79.87
Pseudomonas aeruginosa DSM 50071	Pseudomonas serbica IT-P366	21	0.2096	6.98	79.5
Pseudomonas aeruginosa DSM 50071	Pseudomonas serboccidentalis IT-P374	20.9	0.2102	6.16	79.65
Pseudomonas aeruginosa DSM 50071	Pseudomonas sessilinigenes CMR12a	21.3	0.2058	3.72	80.4
Pseudomonas aeruginosa DSM 50071	Pseudomonas shahriarae SWRI52	20.6	0.2132	5.93	79.57
Pseudomonas aeruginosa DSM 50071	Pseudomonas shirazensis SWRI56	21	0.2091	4.68	79.98
Pseudomonas aeruginosa DSM 50071	Pseudomonas sichuanensis WCHPs060039	21.9	0.2004	2.66	81.21
Pseudomonas aeruginosa DSM 50071	Pseudomonas silesiensis A3	21	0.2092	6.94	79.5
Pseudomonas aeruginosa DSM 50071	Pseudomonas siliginis SWRI31	21.1	0.2085	6.56	79.72
Pseudomonas aeruginosa DSM 50071	Pseudomonas simiae CCUG 50988	20.2	0.2178	6.18	79.27
Pseudomonas aeruginosa DSM 50071	Pseudomonas sivasensis P7	20.2	0.2174	7.04	78.98
Pseudomonas aeruginosa DSM 50071	Pseudomonas solani Sm006	22.8	0.1925	0.24	82.62
Pseudomonas aeruginosa DSM 50071	Pseudomonas soli LMG 27941	21.6	0.2035	2.52	81.18
Pseudomonas aeruginosa DSM 50071	Pseudomonas spelaei CCM 7893	20.2	0.2174	7.18	79.13
Pseudomonas aeruginosa DSM 50071	Pseudomonas straminea JCM 2783	21.8	0.2011	3.3	80.77
Pseudomonas aeruginosa DSM 50071	Pseudomonas synxantha LMG 2190	20.9	0.2102	6.91	79.28
Pseudomonas aeruginosa DSM 50071	Pseudomonas syringae DSM 10604	20.3	0.2167	7.56	78.72
Pseudomonas aeruginosa DSM 50071	Pseudomonas taeanensis MS-3	21.5	0.2045	5.6	79.99
Pseudomonas aeruginosa DSM 50071	Pseudomonas taetrolens LMG 2336	20.3	0.216	8.3	78.21
Pseudomonas aeruginosa DSM 50071	Pseudomonas taiwanensis DSM 21245	21.1	0.2077	4.66	79.94
Pseudomonas aeruginosa DSM 50071	Pseudomonas tehranensis SWRI196	20.7	0.2124	6.06	79.45
Pseudomonas aeruginosa DSM 50071	Pseudomonas tensinigenes ZA 5.3	20.6	0.2131	7.35	79.2
Pseudomonas aeruginosa DSM 50071	Pseudomonas thermotolerans DSM 14292	22.8	0.1919	0.32	82.46
Pseudomonas aeruginosa DSM 50071	Pseudomonas thivervalensis DSM 13194	21.1	0.208	5.37	79.97
Pseudomonas aeruginosa DSM 50071	Pseudomonas tohonis TUM18999	23	0.1906	0.17	82.83
Pseudomonas aeruginosa DSM 50071	Pseudomonas tolaasii NCPPB 2192	20.8	0.2116	5.94	79.44
Pseudomonas aeruginosa DSM 50071	Pseudomonas toyotomiensis JCM 15604	21.6	0.2032	3.91	80.99
Pseudomonas aeruginosa DSM 50071	Pseudomonas tremae ICMP 9151	20.1	0.2185	8.73	78.55
Pseudomonas aeruginosa DSM 50071	Pseudomonas tritici SWRI145	20.7	0.2126	6.65	79.26
Pseudomonas aeruginosa DSM 50071	Pseudomonas triticicola SWRI88	21.1	0.2082	6.54	79.63
Pseudomonas aeruginosa DSM 50071	Pseudomonas triticifolii DOAB 1067	20.3	0.2169	7.24	78.65
Pseudomonas aeruginosa DSM 50071	Pseudomonas trivialis LMG 21464	20.8	0.2111	5.58	79.77
Pseudomonas aeruginosa DSM 50071	Pseudomonas tructae SNU WT1	21.3	0.2065	4.7	80.44
Pseudomonas aeruginosa DSM 50071	Pseudomonas turukhanskensis VKM B-2935	20.5	0.2144	5.95	79.14
Pseudomonas aeruginosa DSM 50071	Pseudomonas typographi CA3A	20	0.2199	4.38	78.48
Pseudomonas aeruginosa DSM 50071	Pseudomonas ullengensis UL070	22	0.1991	2.87	81.65
Pseudomonas aeruginosa DSM 50071	Pseudomonas umsongensis LMG 21317	21.2	0.2072	6.83	79.42
Pseudomonas aeruginosa DSM 50071	Pseudomonas urmiensis SWRI10	21.5	0.2045	4.71	80.15
Pseudomonas aeruginosa DSM 50071	Pseudomonas uvaldensis 20TX0172	20.8	0.2113	5.72	79.57
Pseudomonas aeruginosa DSM 50071	Pseudomonas vancouverensis CCUG 49675	20.9	0.2102	6.74	79.49
Pseudomonas aeruginosa DSM 50071	Pseudomonas vanderleydeniana RW8P3	21.8	0.2011	3.55	80.93
Pseudomonas aeruginosa DSM 50071	Pseudomonas veronii DSM 11331	20.9	0.2107	5.8	79.82
Pseudomonas aeruginosa DSM 50071	Pseudomonas versuta L10.10	20.7	0.2123	8.29	78.35
Pseudomonas aeruginosa DSM 50071	Pseudomonas viciae 11K1	20.9	0.2097	6.19	79.51
Pseudomonas aeruginosa DSM 50071	Pseudomonas viridiflava ICMP 2848	20.4	0.2154	7.13	78.9
Pseudomonas aeruginosa DSM 50071	Pseudomonas vlassakiae RW4S2	21.4	0.2051	3.55	80.54
Pseudomonas aeruginosa DSM 50071	Pseudomonas vranovensis DSM 16006	20.9	0.2098	4.99	79.72
Pseudomonas aeruginosa DSM 50071	Pseudomonas wadenswilerensis CCOS 864	21.3	0.2057	4.14	80.64
Pseudomonas aeruginosa DSM 50071	Pseudomonas wayambapalatensis RW3S1	21.5	0.2037	3.29	80.59
Pseudomonas aeruginosa DSM 50071	Pseudomonas weihenstephanensis DSM 29166	19.5	0.225	9.21	77.9
Pseudomonas aeruginosa DSM 50071	Pseudomonas xantholysinigenes RW9S1A	22	0.1994	2.37	81.38
Pseudomonas aeruginosa DSM 50071	Pseudomonas xanthosomatis COR54	21.8	0.2009	2.34	80.98
Pseudomonas aeruginosa DSM 50071	Pseudomonas xionganensis R-22-3 w-18	21.8	0.2009	3.56	80.8
Pseudomonas aeruginosa DSM 50071	Pseudomonas yamanorum LMG 27247	20.5	0.2141	6.19	79.44
Pseudomonas aeruginosa DSM 50071	Pseudomonas yangonensis MY50	22.1	0.1983	3.7	81.15
Pseudomonas aeruginosa DSM 50071	Pseudomonas zanjanensis SWRI12	21.3	0.2063	5.31	80.03
Pseudomonas aeruginosa DSM 50071	Pseudomonas zarinae SWRI108	21.1	0.2083	5.66	79.93
Pseudomonas aeruginosa DSM 50071	Pseudomonas zeae OE 48.2	20.8	0.2117	7.53	79.18
Pseudomonas aeruginosa DSM 50071	Pseudomonas grandcourensis DGS24	20.9	0.2104	6.83	79.58
Pseudomonas aeruginosa DSM 50071	Pseudomonas purpurea DGS26	21	0.2087	6.66	79.34
Pseudomonas aeruginosa DSM 50071	Pseudomonas helvetica DGS28	20.8	0.2112	7.74	79.14
Pseudomonas aeruginosa DSM 50071	Pseudomonas aestiva DGS32	21.5	0.2045	0.61	80.42
Pseudomonas agarici LMG 2112	Pseudomonas agarici LMG 2112	100	0	0	100
Pseudomonas agarici LMG 2112	Pseudomonas akapageensis PS24	23.3	0.188	1.22	81.3
Pseudomonas agarici LMG 2112	Pseudomonas alcaligenes NBRC 14159	21.3	0.2063	5.78	79.56
Pseudomonas agarici LMG 2112	Pseudomonas alcaliphila JCM 10630	21.3	0.2059	3.9	79.29
Pseudomonas agarici LMG 2112	Pseudomonas alkylphenolica KL28	22.7	0.1931	1.64	81.07
Pseudomonas agarici LMG 2112	Pseudomonas allii MAFF 301514	24	0.1819	1.88	82.3
Pseudomonas agarici LMG 2112	Pseudomonas alliivorans 20GA0068	22.3	0.1965	0.15	80.05
Pseudomonas agarici LMG 2112	Pseudomonas allokribbensis IzPS23	24	0.1821	1.35	82.25
Pseudomonas agarici LMG 2112	Pseudomonas alloputida Kh7	22	0.1992	2.89	79.98
Pseudomonas agarici LMG 2112	Pseudomonas alvandae SWRI17	24.4	0.1786	1.87	81.95
Pseudomonas agarici LMG 2112	Pseudomonas amygdali ICMP 3918	21.9	0.2008	0.75	80
Pseudomonas agarici LMG 2112	Pseudomonas anatoliensis P9	24	0.1819	0.27	81.63
Pseudomonas agarici LMG 2112	Pseudomonas anguilliseptica DSM 12111	21.1	0.2086	1.22	79.33
Pseudomonas agarici LMG 2112	Pseudomonas antarctica CMS 35	23.7	0.1844	0.54	81.54
Pseudomonas agarici LMG 2112	Pseudomonas anuradhapurensis RD8MR3	22.5	0.1947	4.44	80.45
Pseudomonas agarici LMG 2112	Pseudomonas arcuscaelestis P66	22	0.1998	0.47	79.9
Pseudomonas agarici LMG 2112	Pseudomonas argentinensis LMG 22563	21.4	0.2048	4.59	79.47
Pseudomonas agarici LMG 2112	Pseudomonas aromaticivorans MAP12	21	0.2094	6.82	78.87
Pseudomonas agarici LMG 2112	Pseudomonas arsenicoxydans CECT 7543	24.3	0.1795	0.24	82.05
Pseudomonas agarici LMG 2112	Pseudomonas asgharzadehiana SWRI132	23.8	0.1836	1.61	82.08
Pseudomonas agarici LMG 2112	Pseudomonas asiatica RYU5	22.3	0.1964	3.56	80.54
Pseudomonas agarici LMG 2112	Pseudomonas asplenii ATCC 23835	29	0.1475	2.24	84.92
Pseudomonas agarici LMG 2112	Pseudomonas asturiensis LMG 26898	22.2	0.1977	0.15	80.14
Pseudomonas agarici LMG 2112	Pseudomonas atacamensis M7D1	24.2	0.1803	0.89	81.97
Pseudomonas agarici LMG 2112	Pseudomonas atagonensis PS14	23.9	0.183	0.64	81.9
Pseudomonas agarici LMG 2112	Pseudomonas avellanae BPIC 631	22.5	0.1943	0.28	79.84
Pseudomonas agarici LMG 2112	Pseudomonas aylmerensis S1E40	24.2	0.18	2.64	82.35
Pseudomonas agarici LMG 2112	Pseudomonas azadiae SWRI103	24.1	0.1809	1.71	81.94
Pseudomonas agarici LMG 2112	Pseudomonas azerbaijanoccidentalis SWRI74	24.3	0.1792	0.31	82
Pseudomonas agarici LMG 2112	Pseudomonas azerbaijanorientalis SWRI123	25	0.1743	1.12	82.45
Pseudomonas agarici LMG 2112	Pseudomonas azotoformans DSM 18862	24.1	0.1811	1.97	82.06
Pseudomonas agarici LMG 2112	Pseudomonas baetica LMG 25716	24.3	0.1793	0.23	81.79
Pseudomonas agarici LMG 2112	Pseudomonas baltica MBT-2	22.4	0.1953	3.49	80.71
Pseudomonas agarici LMG 2112	Pseudomonas bananamidigenes BW11P2	24	0.182	1.64	82.2
Pseudomonas agarici LMG 2112	Pseudomonas benzenivorans DSM 8628	21.9	0.2006	6.22	79.74
Pseudomonas agarici LMG 2112	Pseudomonas benzopyrenica BaP3	19.6	0.2246	6.31	78.25
Pseudomonas agarici LMG 2112	Pseudomonas bijieensis L22-9	24.9	0.1751	1.87	82.23
Pseudomonas agarici LMG 2112	Pseudomonas boanensis DB1	20.9	0.2098	3.35	79.02
Pseudomonas agarici LMG 2112	Pseudomonas bohemica IA19	22.5	0.1945	0.49	80.29
Pseudomonas agarici LMG 2112	Pseudomonas borbori DSM 17834	21.8	0.2014	4.04	79.73
Pseudomonas agarici LMG 2112	Pseudomonas botevensis COW3	24.2	0.1806	2.23	82.36
Pseudomonas agarici LMG 2112	Pseudomonas brassicacearum JCM 11938	24.8	0.1756	1.84	82.36
Pseudomonas agarici LMG 2112	Pseudomonas brassicae MAFF 212427	23.4	0.187	4.42	81.25
Pseudomonas agarici LMG 2112	Pseudomonas brenneri DSM 15294	24.4	0.1784	1.16	82.39
Pseudomonas agarici LMG 2112	Pseudomonas bubulae TH39	23.1	0.1894	0.82	80.87
Pseudomonas agarici LMG 2112	Pseudomonas californiensis CDFA601	22.1	0.1984	0.82	79.68
Pseudomonas agarici LMG 2112	Pseudomonas campi S1-A32-2	21.6	0.203	4.47	79.63
Pseudomonas agarici LMG 2112	Pseudomonas canadensis 2-92	23.9	0.183	1.41	81.99
Pseudomonas agarici LMG 2112	Pseudomonas canavaninivorans HB002	24.3	0.1796	2.06	82.04
Pseudomonas agarici LMG 2112	Pseudomonas cannabina ICMP 2823	22.4	0.196	0.53	79.99
Pseudomonas agarici LMG 2112	Pseudomonas capsici Pc19-1	22.1	0.1983	0.55	80.49
Pseudomonas agarici LMG 2112	Pseudomonas carbonaria CIP 111764	21.8	0.2009	6.99	79.62
Pseudomonas agarici LMG 2112	Pseudomonas caricapapayae CCUG 32775	21.8	0.2013	0.66	79.74
Pseudomonas agarici LMG 2112	Pseudomonas carnis B4-1	23.9	0.1825	0.8	81.89
Pseudomonas agarici LMG 2112	Pseudomonas caspiana FBF102	22.3	0.1963	2.03	79.93
Pseudomonas agarici LMG 2112	Pseudomonas cavernae K2W31S-8	21.6	0.2028	5.53	79.58
Pseudomonas agarici LMG 2112	Pseudomonas cavernicola K1S02-6	21.9	0.2001	1.66	79.65
Pseudomonas agarici LMG 2112	Pseudomonas cedrina LMG 23661	24.3	0.1797	1.77	82.01
Pseudomonas agarici LMG 2112	Pseudomonas chengduensis DSM 26382	21	0.2095	3.34	79.24
Pseudomonas agarici LMG 2112	Pseudomonas chlororaphis subsp. aurantiaca DSM 19603	25.5	0.1706	3.88	83.2
Pseudomonas agarici LMG 2112	Pseudomonas chlororaphis subsp. aureofaciens DSM 6698	25.6	0.1697	3.71	83.14
Pseudomonas agarici LMG 2112	Pseudomonas chlororaphis subsp. chlororaphis DSM 50083	25.7	0.1693	4	83.31
Pseudomonas agarici LMG 2112	Pseudomonas chlororaphis subsp. piscium DSM 21509	25.4	0.1711	3.66	83.18
Pseudomonas agarici LMG 2112	Pseudomonas cichorii DSM 50259	22.2	0.1977	0.88	80.4
Pseudomonas agarici LMG 2112	Pseudomonas citri OPS13-3	24.3	0.1799	1.94	82.19
Pseudomonas agarici LMG 2112	Pseudomonas citronellolis DSM 50332	20.9	0.2104	8.56	79.23
Pseudomonas agarici LMG 2112	Pseudomonas coleopterorum LMG 28558	22.7	0.1928	3.05	80.61
Pseudomonas agarici LMG 2112	Pseudomonas composti CCUG 59231	20.9	0.2104	3.43	79.05
Pseudomonas agarici LMG 2112	Pseudomonas congelans DSM 14939	22	0.1998	0.34	80.29
Pseudomonas agarici LMG 2112	Pseudomonas corrugata LMG 2172	24.5	0.178	1.6	81.9
Pseudomonas agarici LMG 2112	Pseudomonas cremoricolorata DSM 17059	21.2	0.2072	4.52	80.2
Pseudomonas agarici LMG 2112	Pseudomonas cremoris WS 5106	23.7	0.1842	1.07	81.87
Pseudomonas agarici LMG 2112	Pseudomonas crudilactis UCMA 17988	24	0.1823	0.14	81.67
Pseudomonas agarici LMG 2112	Pseudomonas cuatrocienegasensis CIP 109853	21.3	0.2064	2.97	79.5
Pseudomonas agarici LMG 2112	Pseudomonas cyclaminis MAFF 301449	23.7	0.1846	1.27	81.9
Pseudomonas agarici LMG 2112	Pseudomonas daroniae FRB 228	21	0.2087	3.03	79.15
Pseudomonas agarici LMG 2112	Pseudomonas deceptionensis LMG 25555	22.9	0.1909	0.48	80.83
Pseudomonas agarici LMG 2112	Pseudomonas defluvii WCHP16	22.4	0.1956	0.55	80.28
Pseudomonas agarici LMG 2112	Pseudomonas delhiensis RLD-1	21.1	0.2084	9.08	79.5
Pseudomonas agarici LMG 2112	Pseudomonas donghuensis HYS	22.8	0.1918	3.43	81.48
Pseudomonas agarici LMG 2112	Pseudomonas dryadis FRB 230	21.7	0.202	5.98	79.59
Pseudomonas agarici LMG 2112	Pseudomonas edaphica RD25	24.2	0.1803	0.94	81.95
Pseudomonas agarici LMG 2112	Pseudomonas ekonensis COR58	24.7	0.1762	5.88	82.7
Pseudomonas agarici LMG 2112	Pseudomonas endophytica BSTT44	21.6	0.2027	3.83	79.66
Pseudomonas agarici LMG 2112	Pseudomonas entomophila L48	22.3	0.1967	5.17	80.72
Pseudomonas agarici LMG 2112	Pseudomonas extremaustralis DSM 17835	24	0.1816	1.62	82.25
Pseudomonas agarici LMG 2112	Pseudomonas extremorientalis LMG 19695	24.1	0.1813	1.92	82.23
Pseudomonas agarici LMG 2112	Pseudomonas fakonensis COW40	22.4	0.1955	5.29	80.58
Pseudomonas agarici LMG 2112	Pseudomonas farris SWRI79	24.5	0.1778	0.24	82.04
Pseudomonas agarici LMG 2112	Pseudomonas farsensis SWRI107	21.7	0.2018	3.59	80.22
Pseudomonas agarici LMG 2112	Pseudomonas fildesensis KG01	23.9	0.1824	1.15	81.98
Pseudomonas agarici LMG 2112	Pseudomonas fitomaticsae FIT81	24	0.1816	1.61	82.34
Pseudomonas agarici LMG 2112	Pseudomonas flavescens LMG 18387	21.1	0.2083	4.48	79.27
Pseudomonas agarici LMG 2112	Pseudomonas flexibilis ATCC 29606	20.2	0.2176	6.82	78.62
Pseudomonas agarici LMG 2112	Pseudomonas floridensis GEV388	22.2	0.1973	0.19	80.19
Pseudomonas agarici LMG 2112	Pseudomonas fluorescens ATCC 13525	23.9	0.1831	1	81.91
Pseudomonas agarici LMG 2112	Pseudomonas folii DOAB 1069	22.1	0.1983	1.8	79.84
Pseudomonas agarici LMG 2112	Pseudomonas fragi NRRL B-727	23.4	0.1872	0.32	81.21
Pseudomonas agarici LMG 2112	Pseudomonas frederiksbergensis LMG 19851	24.6	0.1774	0.06	82.02
Pseudomonas agarici LMG 2112	Pseudomonas fulva NBRC 16637	21.3	0.2062	2.79	79.5
Pseudomonas agarici LMG 2112	Pseudomonas furukawaii KF707	21.2	0.2075	6.51	79.14
Pseudomonas agarici LMG 2112	Pseudomonas germanica FIT28	23.9	0.183	0.11	81.63
Pseudomonas agarici LMG 2112	Pseudomonas gessardii DSM 17152	24.7	0.1761	1.4	82.51
Pseudomonas agarici LMG 2112	Pseudomonas glycinae MS586	24.3	0.1792	1.49	82.21
Pseudomonas agarici LMG 2112	Pseudomonas gozinkensis IzPS32d	24.3	0.1792	1.32	82.48
Pseudomonas agarici LMG 2112	Pseudomonas graminis DSM 11363	22.2	0.1973	1.28	80.17
Pseudomonas agarici LMG 2112	Pseudomonas granadensis LMG 27940	24.3	0.1793	1.17	81.7
Pseudomonas agarici LMG 2112	Pseudomonas gregormendelii LMG 28632	24.1	0.181	0.61	82
Pseudomonas agarici LMG 2112	Pseudomonas grimontii DSM 17515	24.2	0.1806	1.08	82.18
Pseudomonas agarici LMG 2112	Pseudomonas guariconensis LMG 27394	21.8	0.2011	3.61	80.15
Pseudomonas agarici LMG 2112	Pseudomonas guguanensis JCM 18416	21.3	0.2059	5.23	79.45
Pseudomonas agarici LMG 2112	Pseudomonas guineae LMG 24016	20.3	0.2165	0.51	78.68
Pseudomonas agarici LMG 2112	Pseudomonas guryensis SR9	21.4	0.2049	4.27	79.71
Pseudomonas agarici LMG 2112	Pseudomonas haemolytica DSM 108987	23.8	0.1832	1.05	81.97
Pseudomonas agarici LMG 2112	Pseudomonas hamedanensis SWRI65	24.2	0.18	1.01	81.93
Pseudomonas agarici LMG 2112	Pseudomonas helleri DSM 29165	22.7	0.1931	0.89	80.56
Pseudomonas agarici LMG 2112	Pseudomonas helmanticensis LMG 28168	24.2	0.1807	0.25	81.76
Pseudomonas agarici LMG 2112	Pseudomonas huaxiensis WCHPs060044	22.4	0.1956	3.27	81.05
Pseudomonas agarici LMG 2112	Pseudomonas hydrolytica DSWY01	21.2	0.2071	5.44	79.44
Pseudomonas agarici LMG 2112	Pseudomonas indica NBRC 103045	20.8	0.2116	5.14	79.19
Pseudomonas agarici LMG 2112	Pseudomonas inefficax JV551A3	22.5	0.1948	3.86	80.23
Pseudomonas agarici LMG 2112	Pseudomonas insulae UL073	21.3	0.2058	6.9	79.64
Pseudomonas agarici LMG 2112	Pseudomonas iranensis SWRI54	24.4	0.1788	0.91	81.86
Pseudomonas agarici LMG 2112	Pseudomonas iridis P42	23.7	0.184	0.2	81.69
Pseudomonas agarici LMG 2112	Pseudomonas izuensis IzPS43 3003	24.8	0.1755	0.63	82.13
Pseudomonas agarici LMG 2112	Pseudomonas japonica DSM 22348	22.7	0.1934	5.16	81.27
Pseudomonas agarici LMG 2112	Pseudomonas jessenii DSM 17150	24.8	0.1757	0.72	82.18
Pseudomonas agarici LMG 2112	Pseudomonas jinjuensis JCM 21621	21.2	0.2071	7.39	79.46
Pseudomonas agarici LMG 2112	Pseudomonas juntendi BML3	22.1	0.1988	3.68	79.93
Pseudomonas agarici LMG 2112	Pseudomonas kairouanensis KC12	24.1	0.1813	1.38	82.13
Pseudomonas agarici LMG 2112	Pseudomonas karstica CCM 7891	23.6	0.1853	0.11	81.79
Pseudomonas agarici LMG 2112	Pseudomonas kermanshahensis SWRI100	22.3	0.1961	3.24	80.39
Pseudomonas agarici LMG 2112	Pseudomonas khavaziana SWRI124	24.1	0.1809	0.62	81.88
Pseudomonas agarici LMG 2112	Pseudomonas khazarica TBZ2	21.3	0.2064	5.96	79.33
Pseudomonas agarici LMG 2112	Pseudomonas khorasanensis SWRI153	23.8	0.1832	0.72	81.58
Pseudomonas agarici LMG 2112	Pseudomonas kielensis MBT-1	24.8	0.1759	1.85	82.69
Pseudomonas agarici LMG 2112	Pseudomonas kilonensis DSM 13647	25.1	0.1735	1.84	82.27
Pseudomonas agarici LMG 2112	Pseudomonas kitaguniensis MAFF 212408	23.5	0.1865	0.49	81.45
Pseudomonas agarici LMG 2112	Pseudomonas knackmussii B13	20.7	0.2119	6.63	79.16
Pseudomonas agarici LMG 2112	Pseudomonas koreensis Ps 9-14	24.2	0.1803	1.04	81.73
Pseudomonas agarici LMG 2112	Pseudomonas kurunegalensis RW1P2	22	0.1997	3.11	80.27
Pseudomonas agarici LMG 2112	Pseudomonas kuykendallii NRRL B-59562	21.2	0.2073	6.91	79.39
Pseudomonas agarici LMG 2112	Pseudomonas lactis DSM 29167	24	0.1819	1.03	81.89
Pseudomonas agarici LMG 2112	Pseudomonas lactucae MAFF 301380	24.1	0.1813	1.42	82.2
Pseudomonas agarici LMG 2112	Pseudomonas lalkuanensis PE08	21	0.2086	5.25	79.3
Pseudomonas agarici LMG 2112	Pseudomonas lalucatii R1b54	21.7	0.2021	8.01	79.86
Pseudomonas agarici LMG 2112	Pseudomonas laurentiana JCM 32154	22.1	0.198	0.09	80.16
Pseudomonas agarici LMG 2112	Pseudomonas laurylsulfatiphila AP3 16	25	0.1741	1.16	82.35
Pseudomonas agarici LMG 2112	Pseudomonas laurylsulfativorans AP3 22	24.8	0.1754	0.63	82.14
Pseudomonas agarici LMG 2112	Pseudomonas leptonychotis CCM 8849	20.6	0.2132	0.19	78.83
Pseudomonas agarici LMG 2112	Pseudomonas libanensis DSM 17149	24.1	0.181	1.14	81.87
Pseudomonas agarici LMG 2112	Pseudomonas lijiangensis LJ2	22.3	0.1963	0.61	80.4
Pseudomonas agarici LMG 2112	Pseudomonas lini DSM 16768	24.7	0.1768	0.2	82
Pseudomonas agarici LMG 2112	Pseudomonas linyingensis LMG 25967	20.5	0.2145	7.4	78.86
Pseudomonas agarici LMG 2112	Pseudomonas lundensis LMG 13517	22.3	0.1962	0.29	80.57
Pseudomonas agarici LMG 2112	Pseudomonas lurida LMG 21995	24	0.1823	1.62	81.99
Pseudomonas agarici LMG 2112	Pseudomonas lutea DSM 17257	22	0.1991	1.17	79.77
Pseudomonas agarici LMG 2112	Pseudomonas mandelii NBRC 103147	24.6	0.1775	0.27	82.09
Pseudomonas agarici LMG 2112	Pseudomonas mangiferae BBB3-04	20.5	0.2143	8.65	78.95
Pseudomonas agarici LMG 2112	Pseudomonas mangrovi TC11	20.6	0.2136	5.35	78.98
Pseudomonas agarici LMG 2112	Pseudomonas marginalis NCPPB 667	24.2	0.1805	1.57	82.23
Pseudomonas agarici LMG 2112	Pseudomonas marianensis PS1	19.9	0.2204	3.97	78
Pseudomonas agarici LMG 2112	Pseudomonas marincola JCM 14761	20.2	0.2181	1.91	78.47
Pseudomonas agarici LMG 2112	Pseudomonas marvdashtae SWRI102	24	0.1816	1.66	82
Pseudomonas agarici LMG 2112	Pseudomonas matsuisoli JCM 30078	19.7	0.2226	0.49	77.51
Pseudomonas agarici LMG 2112	Pseudomonas maumuensis COW77	22.1	0.1986	5.13	80.58
Pseudomonas agarici LMG 2112	Pseudomonas mediterranea DSM 16733	24.8	0.1755	2.22	82.26
Pseudomonas agarici LMG 2112	Pseudomonas mendocina NBRC 14162	21.2	0.2068	3.85	79.15
Pseudomonas agarici LMG 2112	Pseudomonas migulae CFML 95-321	24.6	0.177	0.57	82.1
Pseudomonas agarici LMG 2112	Pseudomonas mohnii DSM 18327	24.7	0.1763	0.63	82.22
Pseudomonas agarici LMG 2112	Pseudomonas monsensis PGSB 8459	24.5	0.1778	1.07	81.95
Pseudomonas agarici LMG 2112	Pseudomonas monteilii DSM 14164	21.9	0.2005	2.51	80.22
Pseudomonas agarici LMG 2112	Pseudomonas moorei DSM 12647	24.8	0.176	0.67	82.27
Pseudomonas agarici LMG 2112	Pseudomonas morbosilactucae MAFF 302030	24.8	0.1758	3.04	82.45
Pseudomonas agarici LMG 2112	Pseudomonas mosselii DSM 17497	22.3	0.1965	4.92	80.84
Pseudomonas agarici LMG 2112	Pseudomonas mucidolens LMG 2223	23.7	0.184	0.1	81.53
Pseudomonas agarici LMG 2112	Pseudomonas mucoides P154a	24.2	0.1805	0.15	81.99
Pseudomonas agarici LMG 2112	Pseudomonas muyukensis COW39	22.4	0.196	6.13	80.93
Pseudomonas agarici LMG 2112	Pseudomonas nabeulensis E10B	24.1	0.1814	1.3	82.09
Pseudomonas agarici LMG 2112	Pseudomonas neuropathica P155	23.9	0.1831	0.24	81.71
Pseudomonas agarici LMG 2112	Pseudomonas neustonica SSM26	19.4	0.2269	2.76	76.79
Pseudomonas agarici LMG 2112	Pseudomonas nicosulfuronedens LAM1902	20.5	0.2146	5.79	78.95
Pseudomonas agarici LMG 2112	Pseudomonas nitroreducens NBRC 12694	20.8	0.2115	6.02	79.2
Pseudomonas agarici LMG 2112	Pseudomonas nunensis In5	24.3	0.1792	0.39	82.04
Pseudomonas agarici LMG 2112	Pseudomonas ogarae F113	25	0.1743	1.8	82.24
Pseudomonas agarici LMG 2112	Pseudomonas oleovorans DSM 1045	21.5	0.2043	3.08	79.42
Pseudomonas agarici LMG 2112	Pseudomonas oligotrophica JM10B5a	20.5	0.2139	8.19	78.82
Pseudomonas agarici LMG 2112	Pseudomonas orientalis LMG 23660	24.2	0.1804	1.45	82.07
Pseudomonas agarici LMG 2112	Pseudomonas oryzagri MAHUQ-58	20.6	0.2136	8.43	78.95
Pseudomonas agarici LMG 2112	Pseudomonas oryzicola RD9SR1	22.2	0.1979	3.93	80.41
Pseudomonas agarici LMG 2112	Pseudomonas oryzihabitans DSM 6835	19.7	0.2234	7.24	78.48
Pseudomonas agarici LMG 2112	Pseudomonas otitidis DSM 17224	20.8	0.2111	7.86	79.27
Pseudomonas agarici LMG 2112	Pseudomonas ovata F51	22.6	0.1941	2.95	80.59
Pseudomonas agarici LMG 2112	Pseudomonas palleroniana LMG 23076	24	0.1816	1.55	82.02
Pseudomonas agarici LMG 2112	Pseudomonas palmensis BBB001	23.1	0.1897	5.07	81.39
Pseudomonas agarici LMG 2112	Pseudomonas panipatensis CCM 7469	20.9	0.2106	6.57	79.25
Pseudomonas agarici LMG 2112	Pseudomonas paracarnis V5/DAB/2/5	23.9	0.1824	1.14	81.91
Pseudomonas agarici LMG 2112	Pseudomonas paraeruginosa ATCC 9027	20.8	0.2117	7.66	79.39
Pseudomonas agarici LMG 2112	Pseudomonas parafulva DSM 17004	21.4	0.2051	3.51	79.79
Pseudomonas agarici LMG 2112	Pseudomonas paralactis DSM 29164	24	0.1821	0.74	81.78
Pseudomonas agarici LMG 2112	Pseudomonas paralcaligenes MRCP1333	21.3	0.2058	7.55	79.35
Pseudomonas agarici LMG 2112	Pseudomonas paraversuta V4/DAB/S4/2a	22.8	0.192	0.35	80.8
Pseudomonas agarici LMG 2112	Pseudomonas peli DSM 17833	20.8	0.2107	0.71	79.5
Pseudomonas agarici LMG 2112	Pseudomonas peradeniyensis BW13M1	22.5	0.1945	5.64	81.02
Pseudomonas agarici LMG 2112	Pseudomonas pergaminensis 1008	23.9	0.1824	1.76	82.08
Pseudomonas agarici LMG 2112	Pseudomonas petroselini MAFF 311094	24.1	0.1812	1.08	82.07
Pseudomonas agarici LMG 2112	Pseudomonas pisciculturae P115	23.8	0.1834	1.03	81.74
Pseudomonas agarici LMG 2112	Pseudomonas piscis MC042	24.4	0.1788	4.57	82.37
Pseudomonas agarici LMG 2112	Pseudomonas pisicola P50	24.1	0.181	0.49	81.57
Pseudomonas agarici LMG 2112	Pseudomonas plecoglossicida DSM 15088	22.1	0.1985	3.99	80.52
Pseudomonas agarici LMG 2112	Pseudomonas poae LMG 21465	24	0.1817	1.46	82.09
Pseudomonas agarici LMG 2112	Pseudomonas pohangensis DSM 17875	20	0.22	0.62	78.17
Pseudomonas agarici LMG 2112	Pseudomonas profundi M5	19.2	0.2286	0.44	76.81
Pseudomonas agarici LMG 2112	Pseudomonas promysalinigenes RW10S1	21.4	0.2053	1.64	79.61
Pseudomonas agarici LMG 2112	Pseudomonas prosekii LMG 26867	24.4	0.179	0.58	81.59
Pseudomonas agarici LMG 2112	Pseudomonas protegens CHA0	25.1	0.1737	4.4	82.68
Pseudomonas agarici LMG 2112	Pseudomonas proteolytica DSM 15321	24.5	0.1779	1.43	82.08
Pseudomonas agarici LMG 2112	Pseudomonas psychrophila DSM 17535	22.7	0.1932	1.5	80.64
Pseudomonas agarici LMG 2112	Pseudomonas psychrotolerans DSM 15758	19.6	0.2241	6.57	78.39
Pseudomonas agarici LMG 2112	Pseudomonas punonensis CECT 8089	20.9	0.2105	2.84	79.09
Pseudomonas agarici LMG 2112	Pseudomonas putida NBRC 14164	22.3	0.1964	3.35	80.17
Pseudomonas agarici LMG 2112	Pseudomonas quasicaspiana CDFA553	22	0.1992	2.11	79.95
Pseudomonas agarici LMG 2112	Pseudomonas quebecensis S1Bt42	23.8	0.1832	1.97	81.83
Pseudomonas agarici LMG 2112	Pseudomonas quercus hsmgli-8	19.9	0.2204	0.46	78.56
Pseudomonas agarici LMG 2112	Pseudomonas reidholzensis CCOS 865	22.3	0.1965	5.1	80.89
Pseudomonas agarici LMG 2112	Pseudomonas reinekei DSM 18361	24.3	0.1793	0.15	82.11
Pseudomonas agarici LMG 2112	Pseudomonas resinovorans DSM 21078	20.5	0.2143	4.6	79.14
Pseudomonas agarici LMG 2112	Pseudomonas rhizoryzae RY24	19.8	0.2219	5.84	78.24
Pseudomonas agarici LMG 2112	Pseudomonas rhizosphaerae DSM 16299	22.8	0.192	3.01	80.52
Pseudomonas agarici LMG 2112	Pseudomonas rhodesiae LMG 17764	24	0.182	1.18	81.89
Pseudomonas agarici LMG 2112	Pseudomonas rustica MBT-4	24	0.182	0.08	81.72
Pseudomonas agarici LMG 2112	Pseudomonas sagittaria JCM 18195	20.8	0.2108	7.67	79.1
Pseudomonas agarici LMG 2112	Pseudomonas saliphila 16W4-4-3	18.7	0.2346	0.48	77.05
Pseudomonas agarici LMG 2112	Pseudomonas salmasensis SWRI126	24.2	0.1805	1.18	82
Pseudomonas agarici LMG 2112	Pseudomonas salomonii ICMP 14252	23.9	0.183	0.93	81.81
Pseudomonas agarici LMG 2112	Pseudomonas saponiphila DSM 9751	25	0.1744	3.81	82.74
Pseudomonas agarici LMG 2112	Pseudomonas savastanoi ICMP 4352	21.9	0.2005	0.99	80.04
Pseudomonas agarici LMG 2112	Pseudomonas saxonica DSM 108989	21.8	0.2016	2.69	80.04
Pseudomonas agarici LMG 2112	Pseudomonas schmalbachii Milli4	21.1	0.2081	5.96	79.4
Pseudomonas agarici LMG 2112	Pseudomonas segetis CIP 108523	20.5	0.2139	2.27	78.35
Pseudomonas agarici LMG 2112	Pseudomonas seleniipraecipitans LMG 25475	21	0.2096	2.53	78.96
Pseudomonas agarici LMG 2112	Pseudomonas serbica IT-P366	24.4	0.1788	0.56	82.36
Pseudomonas agarici LMG 2112	Pseudomonas serboccidentalis IT-P374	24.8	0.1759	1.38	82.29
Pseudomonas agarici LMG 2112	Pseudomonas sessilinigenes CMR12a	24.1	0.1809	3.82	82.12
Pseudomonas agarici LMG 2112	Pseudomonas shahriarae SWRI52	24.6	0.1769	1.61	82.48
Pseudomonas agarici LMG 2112	Pseudomonas shirazensis SWRI56	21.4	0.2049	2.86	79.93
Pseudomonas agarici LMG 2112	Pseudomonas sichuanensis WCHPs060039	22.3	0.1969	4.88	80.92
Pseudomonas agarici LMG 2112	Pseudomonas silesiensis A3	24.8	0.1755	0.6	82.21
Pseudomonas agarici LMG 2112	Pseudomonas siliginis SWRI31	24.1	0.1815	0.98	81.95
Pseudomonas agarici LMG 2112	Pseudomonas simiae CCUG 50988	23.9	0.183	1.36	81.97
Pseudomonas agarici LMG 2112	Pseudomonas sivasensis P7	23.5	0.1857	0.5	81.61
Pseudomonas agarici LMG 2112	Pseudomonas solani Sm006	21	0.2088	7.3	79.55
Pseudomonas agarici LMG 2112	Pseudomonas soli LMG 27941	22	0.1997	5.01	80.61
Pseudomonas agarici LMG 2112	Pseudomonas spelaei CCM 7893	24.1	0.1814	0.36	82.02
Pseudomonas agarici LMG 2112	Pseudomonas straminea JCM 2783	21.3	0.206	4.24	79.34
Pseudomonas agarici LMG 2112	Pseudomonas synxantha LMG 2190	24.2	0.1804	0.63	81.83
Pseudomonas agarici LMG 2112	Pseudomonas syringae DSM 10604	21.9	0.2007	0.02	80.24
Pseudomonas agarici LMG 2112	Pseudomonas taeanensis MS-3	21.1	0.2076	1.93	79.3
Pseudomonas agarici LMG 2112	Pseudomonas taetrolens LMG 2336	22.7	0.1933	0.76	80.6
Pseudomonas agarici LMG 2112	Pseudomonas taiwanensis DSM 21245	22	0.1994	2.88	80
Pseudomonas agarici LMG 2112	Pseudomonas tehranensis SWRI196	24.5	0.178	1.48	81.87
Pseudomonas agarici LMG 2112	Pseudomonas tensinigenes ZA 5.3	24	0.1819	0.19	81.72
Pseudomonas agarici LMG 2112	Pseudomonas thermotolerans DSM 14292	21	0.2089	7.86	78.93
Pseudomonas agarici LMG 2112	Pseudomonas thivervalensis DSM 13194	24.9	0.1746	2.17	82.22
Pseudomonas agarici LMG 2112	Pseudomonas tohonis TUM18999	21.2	0.2066	7.37	79.61
Pseudomonas agarici LMG 2112	Pseudomonas tolaasii NCPPB 2192	24.1	0.1813	1.6	81.91
Pseudomonas agarici LMG 2112	Pseudomonas toyotomiensis JCM 15604	21	0.2086	3.63	79.19
Pseudomonas agarici LMG 2112	Pseudomonas tremae ICMP 9151	22	0.1995	1.19	79.85
Pseudomonas agarici LMG 2112	Pseudomonas tritici SWRI145	23.8	0.1839	0.89	81.72
Pseudomonas agarici LMG 2112	Pseudomonas triticicola SWRI88	24.2	0.1801	1	81.87
Pseudomonas agarici LMG 2112	Pseudomonas triticifolii DOAB 1067	22.2	0.1978	0.3	80.27
Pseudomonas agarici LMG 2112	Pseudomonas trivialis LMG 21464	24.1	0.1814	1.96	82.01
Pseudomonas agarici LMG 2112	Pseudomonas tructae SNU WT1	22.6	0.1937	2.84	81.09
Pseudomonas agarici LMG 2112	Pseudomonas turukhanskensis VKM B-2935	21.4	0.2048	1.59	79.23
Pseudomonas agarici LMG 2112	Pseudomonas typographi CA3A	20.2	0.2175	3.16	78.61
Pseudomonas agarici LMG 2112	Pseudomonas ullengensis UL070	21.4	0.2055	4.67	79.77
Pseudomonas agarici LMG 2112	Pseudomonas umsongensis LMG 21317	24.8	0.1753	0.71	82.18
Pseudomonas agarici LMG 2112	Pseudomonas urmiensis SWRI10	22.1	0.1987	2.83	80.25
Pseudomonas agarici LMG 2112	Pseudomonas uvaldensis 20TX0172	23.9	0.1824	1.82	81.79
Pseudomonas agarici LMG 2112	Pseudomonas vancouverensis CCUG 49675	24.4	0.1786	0.79	82.34
Pseudomonas agarici LMG 2112	Pseudomonas vanderleydeniana RW8P3	29.4	0.1457	3.98	84.98
Pseudomonas agarici LMG 2112	Pseudomonas veronii DSM 11331	24.4	0.1787	1.74	82.36
Pseudomonas agarici LMG 2112	Pseudomonas versuta L10.10	22.8	0.1921	0.75	80.61
Pseudomonas agarici LMG 2112	Pseudomonas viciae 11K1	24.4	0.1786	1.35	82.22
Pseudomonas agarici LMG 2112	Pseudomonas viridiflava ICMP 2848	22.4	0.196	0.41	80.22
Pseudomonas agarici LMG 2112	Pseudomonas vlassakiae RW4S2	22	0.1995	3.99	80.38
Pseudomonas agarici LMG 2112	Pseudomonas vranovensis DSM 16006	22.5	0.1945	2.55	81.03
Pseudomonas agarici LMG 2112	Pseudomonas wadenswilerensis CCOS 864	23	0.19	3.4	81.57
Pseudomonas agarici LMG 2112	Pseudomonas wayambapalatensis RW3S1	22.2	0.1974	4.25	80.38
Pseudomonas agarici LMG 2112	Pseudomonas weihenstephanensis DSM 29166	22.4	0.196	1.67	80.29
Pseudomonas agarici LMG 2112	Pseudomonas xantholysinigenes RW9S1A	22.6	0.1938	5.17	80.74
Pseudomonas agarici LMG 2112	Pseudomonas xanthosomatis COR54	22.4	0.1952	5.2	80.52
Pseudomonas agarici LMG 2112	Pseudomonas xionganensis R-22-3 w-18	21.4	0.205	3.98	79.34
Pseudomonas agarici LMG 2112	Pseudomonas yamanorum LMG 27247	24.2	0.1801	1.35	82.16
Pseudomonas agarici LMG 2112	Pseudomonas yangonensis MY50	21.3	0.2064	3.84	79.17
Pseudomonas agarici LMG 2112	Pseudomonas zanjanensis SWRI12	25	0.1743	2.23	82.22
Pseudomonas agarici LMG 2112	Pseudomonas zarinae SWRI108	24.9	0.1753	1.88	82.24
Pseudomonas agarici LMG 2112	Pseudomonas zeae OE 48.2	23.7	0.1843	0	81.78
Pseudomonas agarici LMG 2112	Pseudomonas grandcourensis DGS24	24.4	0.1789	0.71	82.35
Pseudomonas agarici LMG 2112	Pseudomonas purpurea DGS26	24.8	0.1759	0.88	82.27
Pseudomonas agarici LMG 2112	Pseudomonas helvetica DGS28	24.7	0.1761	0.2	82.22
Pseudomonas agarici LMG 2112	Pseudomonas aestiva DGS32	19.7	0.2232	6.93	78.48
Pseudomonas akapageensis PS24	Pseudomonas akapageensis PS24	100	0	0	100
Pseudomonas akapageensis PS24	Pseudomonas alcaligenes NBRC 14159	21.5	0.2046	4.56	80.31
Pseudomonas akapageensis PS24	Pseudomonas alcaliphila JCM 10630	21.4	0.2055	2.68	80.01
Pseudomonas akapageensis PS24	Pseudomonas alkylphenolica KL28	24.4	0.1789	0.42	82.5
Pseudomonas akapageensis PS24	Pseudomonas allii MAFF 301514	23.2	0.1889	0.66	81.77
Pseudomonas akapageensis PS24	Pseudomonas alliivorans 20GA0068	22.3	0.1965	1.07	80.72
Pseudomonas akapageensis PS24	Pseudomonas allokribbensis IzPS23	23.4	0.1867	0.13	82.15
Pseudomonas akapageensis PS24	Pseudomonas alloputida Kh7	22.7	0.1933	1.67	81.5
Pseudomonas akapageensis PS24	Pseudomonas alvandae SWRI17	23.8	0.1836	0.65	81.87
Pseudomonas akapageensis PS24	Pseudomonas amygdali ICMP 3918	22.5	0.1947	1.97	80.62
Pseudomonas akapageensis PS24	Pseudomonas anatoliensis P9	23.4	0.1865	1.49	81.54
Pseudomonas akapageensis PS24	Pseudomonas anguilliseptica DSM 12111	21.6	0.2028	0	79.72
Pseudomonas akapageensis PS24	Pseudomonas antarctica CMS 35	22.9	0.1913	0.68	81.51
Pseudomonas akapageensis PS24	Pseudomonas anuradhapurensis RD8MR3	23.2	0.1883	3.22	81.61
Pseudomonas akapageensis PS24	Pseudomonas arcuscaelestis P66	23	0.1904	1.69	81.36
Pseudomonas akapageensis PS24	Pseudomonas argentinensis LMG 22563	21.7	0.2025	3.37	80.12
Pseudomonas akapageensis PS24	Pseudomonas aromaticivorans MAP12	21.3	0.2065	5.6	79.46
Pseudomonas akapageensis PS24	Pseudomonas arsenicoxydans CECT 7543	23.5	0.1857	1.46	81.81
Pseudomonas akapageensis PS24	Pseudomonas asgharzadehiana SWRI132	23.2	0.1889	0.39	81.69
Pseudomonas akapageensis PS24	Pseudomonas asiatica RYU5	23.2	0.1885	2.34	81.78
Pseudomonas akapageensis PS24	Pseudomonas asplenii ATCC 23835	23.8	0.1837	1.02	81.94
Pseudomonas akapageensis PS24	Pseudomonas asturiensis LMG 26898	22.6	0.1942	1.07	80.81
Pseudomonas akapageensis PS24	Pseudomonas atacamensis M7D1	23.7	0.1841	0.33	81.82
Pseudomonas akapageensis PS24	Pseudomonas atagonensis PS14	23.5	0.1861	0.58	81.74
Pseudomonas akapageensis PS24	Pseudomonas avellanae BPIC 631	23.3	0.188	1.5	80.67
Pseudomonas akapageensis PS24	Pseudomonas aylmerensis S1E40	23.5	0.1858	1.43	81.8
Pseudomonas akapageensis PS24	Pseudomonas azadiae SWRI103	23.4	0.1872	0.49	81.74
Pseudomonas akapageensis PS24	Pseudomonas azerbaijanoccidentalis SWRI74	23.7	0.1846	0.9	81.78
Pseudomonas akapageensis PS24	Pseudomonas azerbaijanorientalis SWRI123	24.4	0.1788	0.1	82.38
Pseudomonas akapageensis PS24	Pseudomonas azotoformans DSM 18862	23.3	0.1879	0.75	81.82
Pseudomonas akapageensis PS24	Pseudomonas baetica LMG 25716	23.7	0.1842	1.45	81.72
Pseudomonas akapageensis PS24	Pseudomonas baltica MBT-2	23.4	0.1867	2.27	81.54
Pseudomonas akapageensis PS24	Pseudomonas bananamidigenes BW11P2	23.4	0.1865	0.42	81.97
Pseudomonas akapageensis PS24	Pseudomonas benzenivorans DSM 8628	22.6	0.1941	5	80.47
Pseudomonas akapageensis PS24	Pseudomonas benzopyrenica BaP3	20.3	0.2162	5.1	78.7
Pseudomonas akapageensis PS24	Pseudomonas bijieensis L22-9	24.1	0.181	0.65	82.15
Pseudomonas akapageensis PS24	Pseudomonas boanensis DB1	21.5	0.2045	2.13	79.54
Pseudomonas akapageensis PS24	Pseudomonas bohemica IA19	22.9	0.1912	0.73	80.96
Pseudomonas akapageensis PS24	Pseudomonas borbori DSM 17834	22.1	0.1985	2.82	80.19
Pseudomonas akapageensis PS24	Pseudomonas botevensis COW3	23.6	0.185	1.01	82.23
Pseudomonas akapageensis PS24	Pseudomonas brassicacearum JCM 11938	24	0.1818	0.62	82.14
Pseudomonas akapageensis PS24	Pseudomonas brassicae MAFF 212427	24.6	0.1768	3.2	82.85
Pseudomonas akapageensis PS24	Pseudomonas brenneri DSM 15294	23.7	0.1841	0.06	81.78
Pseudomonas akapageensis PS24	Pseudomonas bubulae TH39	23	0.1903	2.04	80.96
Pseudomonas akapageensis PS24	Pseudomonas californiensis CDFA601	22.1	0.1981	2.04	80.24
Pseudomonas akapageensis PS24	Pseudomonas campi S1-A32-2	22	0.1992	3.25	80.56
Pseudomonas akapageensis PS24	Pseudomonas canadensis 2-92	23.2	0.1886	0.19	81.74
Pseudomonas akapageensis PS24	Pseudomonas canavaninivorans HB002	23.6	0.1851	0.84	81.83
Pseudomonas akapageensis PS24	Pseudomonas cannabina ICMP 2823	22.8	0.1924	1.75	80.52
Pseudomonas akapageensis PS24	Pseudomonas capsici Pc19-1	22.7	0.1932	1.77	81.07
Pseudomonas akapageensis PS24	Pseudomonas carbonaria CIP 111764	22.2	0.197	5.77	80.27
Pseudomonas akapageensis PS24	Pseudomonas caricapapayae CCUG 32775	22.5	0.1951	1.88	80.3
Pseudomonas akapageensis PS24	Pseudomonas carnis B4-1	23.3	0.188	0.42	81.69
Pseudomonas akapageensis PS24	Pseudomonas caspiana FBF102	22.5	0.1945	3.25	80.36
Pseudomonas akapageensis PS24	Pseudomonas cavernae K2W31S-8	22.2	0.1976	4.31	80.46
Pseudomonas akapageensis PS24	Pseudomonas cavernicola K1S02-6	23	0.1907	0.44	80.45
Pseudomonas akapageensis PS24	Pseudomonas cedrina LMG 23661	23.5	0.1861	0.55	81.58
Pseudomonas akapageensis PS24	Pseudomonas chengduensis DSM 26382	21.4	0.2049	2.12	80.06
Pseudomonas akapageensis PS24	Pseudomonas chlororaphis subsp. aurantiaca DSM 19603	24.6	0.177	2.66	82.78
Pseudomonas akapageensis PS24	Pseudomonas chlororaphis subsp. aureofaciens DSM 6698	24.6	0.1773	2.5	82.79
Pseudomonas akapageensis PS24	Pseudomonas chlororaphis subsp. chlororaphis DSM 50083	24.5	0.1778	2.78	82.83
Pseudomonas akapageensis PS24	Pseudomonas chlororaphis subsp. piscium DSM 21509	24.4	0.1785	2.44	82.7
Pseudomonas akapageensis PS24	Pseudomonas cichorii DSM 50259	22.7	0.1927	2.1	80.99
Pseudomonas akapageensis PS24	Pseudomonas citri OPS13-3	23.8	0.1835	0.72	81.93
Pseudomonas akapageensis PS24	Pseudomonas citronellolis DSM 50332	21.6	0.2032	7.34	80.14
Pseudomonas akapageensis PS24	Pseudomonas coleopterorum LMG 28558	23.3	0.1874	1.83	81.45
Pseudomonas akapageensis PS24	Pseudomonas composti CCUG 59231	21.4	0.2055	2.21	79.79
Pseudomonas akapageensis PS24	Pseudomonas congelans DSM 14939	22.6	0.1937	0.88	80.54
Pseudomonas akapageensis PS24	Pseudomonas corrugata LMG 2172	23.8	0.1833	0.38	81.74
Pseudomonas akapageensis PS24	Pseudomonas cremoricolorata DSM 17059	22.2	0.1974	3.3	81.21
Pseudomonas akapageensis PS24	Pseudomonas cremoris WS 5106	23	0.1907	0.15	81.5
Pseudomonas akapageensis PS24	Pseudomonas crudilactis UCMA 17988	23.4	0.1869	1.08	81.55
Pseudomonas akapageensis PS24	Pseudomonas cuatrocienegasensis CIP 109853	21.9	0.2	1.75	80.16
Pseudomonas akapageensis PS24	Pseudomonas cyclaminis MAFF 301449	23.1	0.1895	0.05	81.72
Pseudomonas akapageensis PS24	Pseudomonas daroniae FRB 228	21.9	0.2005	1.81	80.03
Pseudomonas akapageensis PS24	Pseudomonas deceptionensis LMG 25555	22.8	0.1922	1.7	80.79
Pseudomonas akapageensis PS24	Pseudomonas defluvii WCHP16	24	0.1822	0.67	82.14
Pseudomonas akapageensis PS24	Pseudomonas delhiensis RLD-1	21.6	0.2034	7.86	79.95
Pseudomonas akapageensis PS24	Pseudomonas donghuensis HYS	24.4	0.1786	2.21	83.05
Pseudomonas akapageensis PS24	Pseudomonas dryadis FRB 230	22.2	0.1979	4.76	80.29
Pseudomonas akapageensis PS24	Pseudomonas edaphica RD25	23.5	0.1861	0.28	81.43
Pseudomonas akapageensis PS24	Pseudomonas ekonensis COR58	24	0.1818	4.66	82.55
Pseudomonas akapageensis PS24	Pseudomonas endophytica BSTT44	21.7	0.202	5.05	79.53
Pseudomonas akapageensis PS24	Pseudomonas entomophila L48	23.3	0.1879	3.95	81.74
Pseudomonas akapageensis PS24	Pseudomonas extremaustralis DSM 17835	23.4	0.187	0.4	81.69
Pseudomonas akapageensis PS24	Pseudomonas extremorientalis LMG 19695	23.2	0.1884	0.7	81.83
Pseudomonas akapageensis PS24	Pseudomonas fakonensis COW40	23.2	0.1887	4.07	81.75
Pseudomonas akapageensis PS24	Pseudomonas farris SWRI79	23.9	0.1831	1.46	81.87
Pseudomonas akapageensis PS24	Pseudomonas farsensis SWRI107	22.8	0.1921	2.37	81.5
Pseudomonas akapageensis PS24	Pseudomonas fildesensis KG01	23.2	0.1883	0.07	81.5
Pseudomonas akapageensis PS24	Pseudomonas fitomaticsae FIT81	23.6	0.1853	0.39	82.25
Pseudomonas akapageensis PS24	Pseudomonas flavescens LMG 18387	21.9	0.1998	3.26	79.86
Pseudomonas akapageensis PS24	Pseudomonas flexibilis ATCC 29606	20.8	0.2108	5.6	79.17
Pseudomonas akapageensis PS24	Pseudomonas floridensis GEV388	22.6	0.1937	1.03	80.65
Pseudomonas akapageensis PS24	Pseudomonas fluorescens ATCC 13525	23.1	0.1897	0.22	81.32
Pseudomonas akapageensis PS24	Pseudomonas folii DOAB 1069	22.7	0.1931	3.02	80.54
Pseudomonas akapageensis PS24	Pseudomonas fragi NRRL B-727	23.4	0.187	0.9	81.49
Pseudomonas akapageensis PS24	Pseudomonas frederiksbergensis LMG 19851	23.9	0.1829	1.28	81.91
Pseudomonas akapageensis PS24	Pseudomonas fulva NBRC 16637	22.1	0.1982	1.57	80.49
Pseudomonas akapageensis PS24	Pseudomonas furukawaii KF707	21.4	0.2053	5.29	79.87
Pseudomonas akapageensis PS24	Pseudomonas germanica FIT28	23.7	0.1843	1.11	81.6
Pseudomonas akapageensis PS24	Pseudomonas gessardii DSM 17152	23.4	0.187	0.19	81.96
Pseudomonas akapageensis PS24	Pseudomonas glycinae MS586	23.8	0.1837	0.27	82.23
Pseudomonas akapageensis PS24	Pseudomonas gozinkensis IzPS32d	23.6	0.1855	0.1	82.12
Pseudomonas akapageensis PS24	Pseudomonas graminis DSM 11363	22.6	0.1937	0.06	80.59
Pseudomonas akapageensis PS24	Pseudomonas granadensis LMG 27940	23.9	0.1826	0.05	81.79
Pseudomonas akapageensis PS24	Pseudomonas gregormendelii LMG 28632	23.7	0.1842	0.61	81.8
Pseudomonas akapageensis PS24	Pseudomonas grimontii DSM 17515	23.3	0.1874	0.14	81.7
Pseudomonas akapageensis PS24	Pseudomonas guariconensis LMG 27394	22.7	0.1932	2.39	81.4
Pseudomonas akapageensis PS24	Pseudomonas guguanensis JCM 18416	21.5	0.2038	4.01	80.24
Pseudomonas akapageensis PS24	Pseudomonas guineae LMG 24016	20.7	0.2118	1.73	79
Pseudomonas akapageensis PS24	Pseudomonas guryensis SR9	21.6	0.2031	3.05	80.38
Pseudomonas akapageensis PS24	Pseudomonas haemolytica DSM 108987	23.1	0.1897	0.17	81.7
Pseudomonas akapageensis PS24	Pseudomonas hamedanensis SWRI65	23.5	0.1859	0.21	81.67
Pseudomonas akapageensis PS24	Pseudomonas helleri DSM 29165	22.6	0.1936	2.11	80.71
Pseudomonas akapageensis PS24	Pseudomonas helmanticensis LMG 28168	23.5	0.186	0.97	81.53
Pseudomonas akapageensis PS24	Pseudomonas huaxiensis WCHPs060044	23.6	0.1849	2.05	82.24
Pseudomonas akapageensis PS24	Pseudomonas hydrolytica DSWY01	21.7	0.2018	4.22	80.25
Pseudomonas akapageensis PS24	Pseudomonas indica NBRC 103045	21.4	0.2052	3.92	80.04
Pseudomonas akapageensis PS24	Pseudomonas inefficax JV551A3	23.2	0.1882	2.64	81.71
Pseudomonas akapageensis PS24	Pseudomonas insulae UL073	21.6	0.2033	5.68	80.34
Pseudomonas akapageensis PS24	Pseudomonas iranensis SWRI54	23.8	0.1832	0.31	81.77
Pseudomonas akapageensis PS24	Pseudomonas iridis P42	23.3	0.1874	1.42	81.52
Pseudomonas akapageensis PS24	Pseudomonas izuensis IzPS43 3003	24.3	0.1796	0.59	82.32
Pseudomonas akapageensis PS24	Pseudomonas japonica DSM 22348	23.7	0.1845	3.94	82.29
Pseudomonas akapageensis PS24	Pseudomonas jessenii DSM 17150	24.3	0.1793	0.5	82.32
Pseudomonas akapageensis PS24	Pseudomonas jinjuensis JCM 21621	21.3	0.206	6.17	80.01
Pseudomonas akapageensis PS24	Pseudomonas juntendi BML3	23	0.1904	2.46	81.57
Pseudomonas akapageensis PS24	Pseudomonas kairouanensis KC12	23.1	0.1892	0.16	81.78
Pseudomonas akapageensis PS24	Pseudomonas karstica CCM 7891	23.1	0.1894	1.33	81.54
Pseudomonas akapageensis PS24	Pseudomonas kermanshahensis SWRI100	23.1	0.1892	2.02	81.65
Pseudomonas akapageensis PS24	Pseudomonas khavaziana SWRI124	23	0.1901	0.6	81.55
Pseudomonas akapageensis PS24	Pseudomonas khazarica TBZ2	21.7	0.2027	4.74	80.21
Pseudomonas akapageensis PS24	Pseudomonas khorasanensis SWRI153	23.4	0.1866	0.5	81.47
Pseudomonas akapageensis PS24	Pseudomonas kielensis MBT-1	23.7	0.1844	0.64	82.35
Pseudomonas akapageensis PS24	Pseudomonas kilonensis DSM 13647	24.3	0.1797	0.62	82.19
Pseudomonas akapageensis PS24	Pseudomonas kitaguniensis MAFF 212408	22.9	0.1912	0.73	81.21
Pseudomonas akapageensis PS24	Pseudomonas knackmussii B13	21.3	0.206	5.41	80.12
Pseudomonas akapageensis PS24	Pseudomonas koreensis Ps 9-14	23.7	0.1847	0.18	81.66
Pseudomonas akapageensis PS24	Pseudomonas kurunegalensis RW1P2	22.8	0.1923	1.89	81.67
Pseudomonas akapageensis PS24	Pseudomonas kuykendallii NRRL B-59562	21.6	0.2036	5.69	79.97
Pseudomonas akapageensis PS24	Pseudomonas lactis DSM 29167	23.1	0.1897	0.19	81.69
Pseudomonas akapageensis PS24	Pseudomonas lactucae MAFF 301380	23.2	0.189	0.2	81.59
Pseudomonas akapageensis PS24	Pseudomonas lalkuanensis PE08	21.8	0.2013	4.03	80.1
Pseudomonas akapageensis PS24	Pseudomonas lalucatii R1b54	22.1	0.1987	6.79	80.51
Pseudomonas akapageensis PS24	Pseudomonas laurentiana JCM 32154	23.6	0.185	1.31	81.85
Pseudomonas akapageensis PS24	Pseudomonas laurylsulfatiphila AP3 16	24.4	0.1791	0.06	82.26
Pseudomonas akapageensis PS24	Pseudomonas laurylsulfativorans AP3 22	24.2	0.1803	0.59	82.2
Pseudomonas akapageensis PS24	Pseudomonas leptonychotis CCM 8849	21.3	0.2063	1.41	79.22
Pseudomonas akapageensis PS24	Pseudomonas libanensis DSM 17149	23.2	0.189	0.08	81.65
Pseudomonas akapageensis PS24	Pseudomonas lijiangensis LJ2	22.8	0.1923	1.83	81.14
Pseudomonas akapageensis PS24	Pseudomonas lini DSM 16768	24.1	0.181	1.42	81.76
Pseudomonas akapageensis PS24	Pseudomonas linyingensis LMG 25967	21.1	0.2082	6.18	79.64
Pseudomonas akapageensis PS24	Pseudomonas lundensis LMG 13517	22.5	0.1951	1.51	80.68
Pseudomonas akapageensis PS24	Pseudomonas lurida LMG 21995	23.1	0.1892	0.4	81.7
Pseudomonas akapageensis PS24	Pseudomonas lutea DSM 17257	22.7	0.1932	0.05	80.29
Pseudomonas akapageensis PS24	Pseudomonas mandelii NBRC 103147	23.8	0.1838	0.94	81.85
Pseudomonas akapageensis PS24	Pseudomonas mangiferae BBB3-04	21.1	0.2085	7.43	79.52
Pseudomonas akapageensis PS24	Pseudomonas mangrovi TC11	21.3	0.2059	4.13	79.62
Pseudomonas akapageensis PS24	Pseudomonas marginalis NCPPB 667	23.4	0.1867	0.35	81.99
Pseudomonas akapageensis PS24	Pseudomonas marianensis PS1	20.3	0.2168	2.76	78.4
Pseudomonas akapageensis PS24	Pseudomonas marincola JCM 14761	20.6	0.2129	3.13	78.94
Pseudomonas akapageensis PS24	Pseudomonas marvdashtae SWRI102	23.4	0.1869	0.44	81.75
Pseudomonas akapageensis PS24	Pseudomonas matsuisoli JCM 30078	19.9	0.2214	0.73	77.97
Pseudomonas akapageensis PS24	Pseudomonas maumuensis COW77	22.9	0.1909	3.92	81.84
Pseudomonas akapageensis PS24	Pseudomonas mediterranea DSM 16733	24	0.1815	1	81.92
Pseudomonas akapageensis PS24	Pseudomonas mendocina NBRC 14162	21.3	0.2061	2.63	79.91
Pseudomonas akapageensis PS24	Pseudomonas migulae CFML 95-321	24	0.1816	0.65	81.97
Pseudomonas akapageensis PS24	Pseudomonas mohnii DSM 18327	23.8	0.1835	0.58	81.89
Pseudomonas akapageensis PS24	Pseudomonas monsensis PGSB 8459	24	0.182	0.15	81.94
Pseudomonas akapageensis PS24	Pseudomonas monteilii DSM 14164	22.7	0.1932	1.29	81.74
[truncated: 45,280 more rows]

## Sheet: Suppl_TableS3
Supplementary Table S3. Range of whole-genome comparison values amongst type strain Pseudomonas genomes.
Groups (G) /Subgroups (SG)	Species/subspecies	No. of species /subspecies	dDDH (%)	Intergenomic distance	ANIb (%)
P. sagittaria G	P. oryzagri, P. aromaticivorans, P. sagittaria, P. linyingensis	4	30.9 - 46.6	0.0801 - 0.1374	88.1 - 92.8
P. oryzihabitans G	P.rhizoryzae, P. psychrotoloreans, P. oryzihabitans, P. aestiva, P. benzopyrenica	5	35.0 - 86.4	0.0161 - 0.1183	89.1 - 98.3
P. aeruginosa G	P. araeruginosa, P. aeruginosa, P. schmalbachii, P. jinjuensis, P. nitroreducens, P. nicosulfuronedens, P. panipatensis, P. knackmussii, P. delhiensis, P. citronellolis	10	23.8 - 52.3	0.0565 - 0.1835	86 - 93.8
P. resinovorans G	P. mangiferae, P. otitidis, P. tohonis, P. solani, P. boanensis, P. furukawaii, P. resinovorans, P. lalkuanensis	8	22 - 46.3	0.0807 - 0.1992	80.9 - 92.8
P. flexibilis G	P. indica, P. matsuisoli, P. kuykendallii, P. mangrovi, P. flexibilis, P. oligotrophica, P. marianensis	7	19.8 - 22 - 9	0.1908 - 0.2220	78.3 - 81.9
P. alcaligenes G	P. pohangensis, P. paralcaligenes, P. alcaligenes, P. ullengensis, P. guryensis, P. campi	6	21.3 - 50.3	0.0710 - 0.2062	79.9 - 93.1
P. oleovorans G	P. khazarica, P. mendocina, P. yangonensis, P. hyrolytica, P. guguanensis, P. composti, P. alcaliphila, P. toyotomiensis, P. oleovrans, P. chengduensis	10	30.9 - 46.6	0.0538 - 0.1374	87.2 - 91.8
P. straminea G	P. dryadis, P. daroniae, P. flavescens, P. seleniipraecipitans, P. punonensis, P. straminea, P. argentinensis	7	26.06 - 30.0	0.1142 - 0.1625	83.7 - 89.4
P. anguilliseptica G	P. segetis, P. marincola, P. lalucatii, P. taeanensis, P. borbori, P. benzenivorans, P. cuatrocienegasensis, P. xionganensis, P. leptonychotsis, P. guineae, P. peli, P. anguilliseptica	12	20.7 - 30.6	0.1039 - 0.2124	79.05 - 89.6
P. thermotolerans G	P. cavernae, P. insulaes, P. thermotolerans, P. carbonaria	4	25.3 - 30.7	0.1385 - 0.1716	84 - 86.5
?	P. turukhanskensis, P. cavernicola	2	2024-07-23	0.1846 - 0.1846	81.3
P. putida G	P. typographi, P. quercus, P. baltica, P, rhizosphaerae, P. coleopterum, P. akapageensis, P. laurentiana, P. defluvii, P. japonica, P. huaxiensis, P. palmensis, P. brassicae, P. aegrilactucae, P. tructae, P. wadenswilerensis, P. donghuensis, P. vranovensis, P. arcuscaelestis, P. alkylphenolica, P. cremoricolorata, P. urmiensis, P. shirazensis, P. reidholzensis, P. guariconensis, P. wayambapalaten…	52	45.8 - 19.7	0.0391 - 0.2227	78.5 - 96
P. lutea G	P. lutea, P, graminins, P. bohemica, P. abientaniphila,	4	30.3 - 28.6	0.1406 - 0.1692	82.6 - 86.4
P. syringea G	P. amygdali, P. asturiensis, P. avellanae, P. cannabina, P. caricapapayae, P. caspiana, P. cichorii, P. congelans, P. floridensis, P. ovata, P. savastanoi, P. syringae, P. tremae, P. viridiflava, P. quasicaspiana, P. folii, P. capsici, P. lijiangensis, P. californiensis, P. triticifolii, P. tremae, P. alliivorans	21	22.4 - 89.4	0.0127 - 0.1961	80.1 - 98.7
P. fluoresencens G		149	24.1 - 88.1	0.0142 - 0.1815	82.3 - 98.0
P. fragi SG	P. bubulae, P. deceptionensis, P. endophytica, P. fragi, P. helleri, P. lundensis, P. paraversuta, P. psychrophila, P. saxonica, P. taetrolens, P. versuta, P. weihenstephanensis	12	24.1 - 43.3	0.0890 - 0.1815	82.3 - 91.4
P. asplenii SG	P. agarici, P. asplenii, P. vanderleydeniana	3	29 - 36.2	0.1132 - 0.1475	84.9 - 88.8
P. chlororasphis SG	P. chlororaphis subsP. aurantiaca, P. chlororaphis subsP. aureofaciens, P. chlororaphis subsP. chlororaphis, P. chlororaphis subsP. piscium	4	58.8 - 63.2	0.0303 - 0.0538	95.0 - 97.0
P. protegens SG	P. morbosilactuae, P. protegens, P. saponiphila, P. sessilinigenes, P. piscis	5	26.8 - 43 - 8	0.0876 - 0.16617	85.0 - 92.3
P. gesardii SG	P. brennerii, P. gessardii, P. mucidolens, P. proteolytica, P. shahriarae	5	30.9 - 49.6	0.0727 - 0.1383	86.2 - 92
P. fluoresencens SG	P. allii, P. antartica, P. asgharzadehiana, P. aylmerense, P. azadiae, P. azotoformans, P. canadensis, P. carnis, P. cedrina subsP. cedrina, P. cedrina subsP. fulgida, P. costantinii, P. cremoris, P. cyclaminis, P. edaphica, P. extremaustralis, P. extremorientalis, P. fildesensis, P. fluorescens, P. grimontii, P. haemolytica, P. kairouanesis, P. karstica, P. khavaziana, P. kitaguniensis, P. lacti…	49	27.5 - 65.4	0.0428 - 0.1570	84.4 - 95.9
P. kielensis SG	P. kielensis, P. purpurea, P. helvetica	3	29.9 - 31.4	0.1346 - 0.1429	85.9 - 86.9
P. corrutaga SG	P. alvandae , P. beijieensis, P. brassicacearum, P. canavaninivorans, P. citri, P. corrugata, P. kilonensis, P. marvdashtae, P. mediterranea, P. ogarae, P. tehranensis, P. thivervalensis, P. uvaldensis, P. viciae, P. zanjanensis, P. zarinae	16	30.3 - 88.1	0.0142 - 0.1406	86.06 - 98
P. mandelii SG	P. arsenicoxydans, P. farris, P. frederiksbergensis, P. gregormendelii, P. lini, P. mandelii, P. migulae, P. mucoides, P. prosekii, P. silesiensis, P. piscicola, P. nunensis	12	29.5 - 58.2	0.0548 - 0.1448	85.5 - 94.8
P. jessenii SG	P. serbica, P. grandcourensis, P. azerbaijanoccidens, P. izuensis, P. jessenii, P. laurylsulfatiphila, P. laurylsulfatovorans, P. mohnii, P. moorei, P. reinekei, P. umsongensis, P. vancouverensis	12	29.7 - 63.6	0.0456 - 0.1436	86.1 - 95.7
P. koreensisi SG	P. allokribbensis, P. atagonensis, P. anatoliensis, P. rustica, P. atacamensis, P. baetica, P. bananamidigenes, P. botevensis, P. crudilactis, P. ekonensis, P. fitomaticsae, P. gozinkensis, P. glycinae, P. granadensis, P. germanica, P. hamedanensis, P. helmanticensis, P. iridis, P. iranensis, P. khorasanensis, P. koreensis, P. monsensis, P. neuropathica, P. siliginis, P. serboccidentalis, P. tens…	28	27.5 - 67.8	0.0392 - 0.1462	84.8 - 96.5
Novel species described in this work are highlighted in bold. The P. fluorescens phylogneomic group and subgroups are highlighted in green.
G: Phylogenomic group, SG: Phylogenomic subgroup, ANI: Average nucleotide identity, dDDH: digital DNA-DNA hybridization.

## Sheet: Suppl_TableS4
Supplementary Table S4. Phenotypic characterization of the four Pseudomonas strains described in this study and their closest relatives.
	Pseudomonas grandcourensis DGS24T	Pseudomonas jessenii DSM 17150T	Pseudomonas laurylsulfatiphila DSM 105097T	Pseudomonas laurylsulfativorans DSM 105098T	Pseudomonas purpurea DGS26T	Pseudomonas kielensis LMG 31954T	Pseudomonas lini DSM 16768T	Pseudomonas helvetica DGS28T	Pseudomonas farris LMG 32054T	Pseudomonas aestiva DGS32T	Pseudomonas psychrotolerans DSM 15758T	Pseudomonas oryzihabitans DSM 6835T	Pseudomonas benzopyrenica BaP3T a
Characteristic	1	2	3	4	5	6	7	8	9	10	11	12	13
Oxydation of (API 50 CH)
Glycerol	+	+	+	+	-	+	+	+	w	+	+	-	+
Erythrol	-	-	-	-	-	-	-	-	-	w	-	-	nd
D-Arabinose	-	-	-	-	-	-	-	-	-	w	w	-	+
L-Arabinose	+	w	w	w	w	-	w	+	-	+	+	+	+
D-Ribose	+	-	-	-	-	-	-	+	-	+	+	w	+
D-Xylose	+	w	w	w	-	-	w	+	w	+	+	w	+
L-Xylose	-	-	-	-	-	-	-	-	-	-	-	-	nd
Adonitol	-	-	-	-	-	-	-	-	-	-	-	-	-
Methyl-beta-D-xylopyranoside	-	-	-	-	-	-	-	-	-	-	-	-	nd
D-Galactose	+	+	+	+	-	w	w	+	w	+	+	-	+
D-Glucose	+	+	+	+	-	+	+	+	+	+	+	-	+
D-Fructose	+	+	+	+	-	+	+	+	w	w	+	-	+
D-Mannose	+	+	+	+	-	w	+	+	w	w	+	+	+
L-Sorbose	-	-	-	-	-	-	-	-	-	-	-	-	nd
L-Rhamnose	-	-	-	-	-	-	-	-	-	-	-	-	nd
Dulcitol	-	-	-	-	-	-	-	-	-	-	-	-	nd
Inositol	+	-	-	-	-	+	+	+	w	-	+	-	+
D-Mannitol	+	w	+	-	-	-	+	+	w	+	+	-	+
D-Sorbitol	+	-	-	-	-	-	+	+	w	-	+	-	+
Methyl-alpha-D-mannopyranoside	-	-	-	-	-	-	-	-	-	-	-	-	nd
Methyl-alpha-D-glucopyranoside	+	-	-	-	-	-	-	w	-	-	-	-	nd
N-Acetylglucosamine	+	-	-	-	-	-	-	w	-	-	-	-	nd
Amygdalin	w	-	-	-	-	-	-	-	-	-	-	-	nd
Arbutin	+	-	-	-	-	-	-	+	-	-	-	-	nd
Esculin ferric citrate	+	-	-	-	+	-	-	+	-	-	-	-	nd
Salicin	+	-	-	-	-	-	-	+	-	-	-	-	nd
D-Cellobiose	+	-	-	-	w	-	-	+	-	-	-	-	nd
D-Maltose	+	-	-	-	-	-	-	+	-	+	w	w	nd
D-Lactose (bovine origin)	w	-	-	-	-	-	-	w	-	-	-	-	nd
D-Melibiose	+	w	w	w	-	-	-	+	-	w	+	-	nd
D-Saccharose (sucrose)	+	-	+	+	w	+	+	+	w	-	-	-	-
D-Trehalose	+	-	-	-	-	-	+	+	+	+	+	-	+
Inulin	+	-	-	-	-	-	-	-	-	-	-	-	nd
D-Melezitose	+	-	-	-	-	-	-	+	-	-	-	-	nd
D-Raffinose	+	-	-	-	-	-	-	+	-	w	-	-	nd
Starch	+	-	-	-	-	-	-	-	-	-	-	-	nd
Glycogen	+	-	-	-	-	-	-	-	-	-	-	-	nd
Xylitol	-	-	-	-	-	-	-	-	-	-	-	-	nd
Gentiobiose	w	w	w	w	-	-	-	w	-	w	w	w	nd
D-Turanose	+	-	-	-	-	-	-	+	-	-	-	-	nd
D-Lyxose	-	-	-	-	-	-	-	-	-	-	w	-	-
D-Tagatose	-	-	-	-	-	-	-	-	-	-	-	-	nd
D-Fucose	+	w	+	w	w	-	w	w	-	+	+	+	nd
L-Fucose	+	-	-	-	-	-	-	-	-	-	+	-	nd
D-Arabitol	+	-	+	-	-	-	-	-	-	-	+	-	nd
L-Arabitol	-	-	-	-	-	-	-	-	-	-	-	-	nd
Potassium gluconate	+	-	-	-	-	-	-	-	-	-	-	-	nd
Potassium 2-ketogluconate	-	-	-	-	-	-	-	w	-	-	-	-	nd
Potassium 5-ketogluconate	+	-	-	-	-	-	-	+	-	-	-	-	nd
API 20 NE tests
Reduction of nitrates to nitrites	+	+	-	+	-	+	-	+	-	-	-	-	nd
Reduction of nitrates to nitrogen			-	-	-	-	+	-	+	-	-	-	nd
Indole production	-	-	-	-	-	-	-	-	-	-	-	-	nd
Fermentation (Glucose)	-	-	-	-	-	-	-	+	-	-	-	-	nd
Arginine dihydrolase	+	w	+	-	w	+	+	-	+	+	+	+	nd
Urease	-	+	-	-	w	+	+	-	+	+	+	+	nd
Hydrolisis (beta-glucosidase)	+	-	-	-	+	-	-	+	-	+	+	+	nd
Hydrolisis (protease)	+	-	-	-	-	-	-	+	-	-	-	-	nd
Beta-galactosidase	+	-	-	-	+	-	-	+	-	-	-	-	nd
Glucose assimilation	+	+	+	+	+	+	+	+	+	+	+	+	nd
Arabinose assimilation	w	+	-	+	-	-	+	-	w	+	+	w	nd
Manose assimilation	-	-	-	w	-	w	+	+	w	+	+	+	nd
Manitol assimilation	+	+	+	-	-	-	+	+	+	+	+	+	nd
N-Acetyl-glucosamine assimilation	w	w	w	w	+	-	+	+	+	-	-	-	nd
Maltose assimilation	-	-	-	-	-	-	-	w	-	+	-	w	nd
Potasium gluconate assimilation	+	+	+	+	+	+	+	+	+	+	+	+	nd
Capric acid assimilation	-	+	+	+	+	+	+	+	w	-	-	-	nd
Adipic acid assimilation	-	-	-	-	-	-	-	-	-	-	-	-	nd
Malate assimilation	w	w	w	w	+	w	+	+	+	+	+	w	nd
Trisodium citrate assimilation	-	w	w	w	+	w	+	+	+	+	+	w	nd
Penylacetic acid assimilation	-	-	-	-	-	-	-	-	-	-	-	-	nd
Assimilation of (Biolog)
Dextrin	w	-	-	-	-	-	-	w	w	-	-	-	-
D-Maltose	-	-	-	-	-	-	-	-	-	+	-	w	+
D-Trehalose	w	-	-	-	+	-	+	+	+	+	w	+	nd
D-Cellobiose	w	-	-	-	-	-	w	w	-	-	-	-	nd
Gentiobiose	w	-	-	-	-	-	-	w	w	-	-	-	nd
Sucrose	+	-	+	+	-	w	+	+	+	w	-	-	nd
D-Turanose	+	-	-	-	-	-	-	w	-	-	-	-	nd
Stachyose	w	-	-	-	-	-	-	w	-	-	-	-	+
D-Raffinose	-	-	-	-	-	-	-	-	-	-	-	-	nd
Alpha-D-lactose	w	-	-	-	-	-	-	-	-	-	-	-	nd
D-Melibiose	w	-	-	-	-	-	-	-	-	-	-	-	nd
Beta-methyl-D-glucoside	w	-	-	-	-	-	-	-	-	-	-	-	nd
D-Salicin	+	-	-	-	-	-	-	-	-	-	-	-	nd
N-Acetyl-D-glucosamine	+	w	+	+	-	-	+	+	+	-	-	-	nd
N-Acetyl-beta-D-mannosamine	w	-	-	-	-	-	-	w	-	-	-	-	nd
N-Acetyl-D-galactosamine	w	-	-	-	-	-	-	-	-	-	-	-	nd
N-Acetyl neuraminic acid	w	-	-	-	-	-	-	-	-	-	-	-	+
Alpha-D-glucose	+	+	+	+	w	+	+	+	+	+	w	+	nd
D-Mannose	+	w	+	-	-	-	w	+	w	w	-	+	nd
D-Fructose	+	-	-	-	-	-	w	+	+	+	-	-	nd
D-Galactose	+	+	-	+	-	-	+	-	+	w	-	+	nd
3-Methyl glucose	w	-	-	-	-	-	-	-	-	-	-	-	nd
D-Fucose	w	-	-	-	-	-	-	w	-	-	-	-	-
L-Fucose	w	-	-	-	-	-	-	-	-	+	-	-	-
L-Rhamnose	w	-	-	-	-	-	-	-	-	-	-	-	nd
Inosine	+	-	-	-	-	-	-	+	+	-	-	-	+
D-Sorbitol	w	-	-	-	-	-	+	-	w	+	-	+	+
D-Mannitol	+	+	+	-	-	-	w	+	+	w	-	+	nd
D-Arabitol	+	-	w	-	-	-	w	+	w	w	-	+	nd
myo-Inositol	w	-	-	-	-	w	+	-	+	w	-	+	nd
Glycerol	+	-	+	w	w	w	w	+	+	w	w	+	nd
D-Glucose-6-PO4	w	-	-	-	-	-	-	w	-	-	-	-	nd
D-Fructose-6-PO4	w	-	-	-	-	-	-	-	-	-	-	-	nd
D-Aspartic acid	w	w	-	-	-	-	-	+	+	-	-	-	nd
D-Serine	w	w	-	-	-	-	-	+	-	-	-	-	+
Gelatin	w	-	-	-	-	-	-	-	-	-	-	-	nd
Glycyl-L-proline	+	-	-	-	-	-	-	+	-	-	-	-	nd
L-Alanine	+	+	+	+	-	w	w	+	-	+	-	w	+
L-Arginine	+	+	+	+	-	w	w	+	+	-	-	-	nd
L-Aspartic acid	+	w	+	w	-	w	+	+	+	+	w	w	nd
L-Glutamic acid	+	+	+	+	-	+	+	+	+	+	-	w	nd
L-Histidine	+	+	+	+	w	+	+	+	w	+	-	-	+
L-Pyroglutamic acid	+	+	+	+	-	w	+	+	+	-	-	w	+
L-Serine	+	w	+	+	-	w	w	+	+	+	-	w	+
Pectin	+	-	-	-	-	-	+	+	+	-	-	-	nd
D-Galacturonic acid	+	-	+	+	-	-	-	-	+	+	-	w	+
L-Galacturonic acid lactone	+	-	+	+	-	-	-	w	+	+	-	w	+
D-Gluconic acid	+	+	+	+	+	+	+	+	+	+	+	+	+
D-Glucuronic acid	+	-	+	+	-	-	-	-	+	-	-	-	+
Glucuronamide	w	-	-	-	-	-	-	-	+	-	-	-	+
Mucic acid	+	+	+	+	-	+	+	+	+	+	+	-	+
Quinic acid	+	+	+	+	-	-	+	+	+	w	-	w	+
D-Saccharic acid	+	w	+	+	-	-	+	+	+	+	-	w	+
p-Hydroxy-phenylacetic acid	+	+	-	-	-	-	-	-	-	-	-	-	+
Methyl pyruvate	-	-	w	-	-	w	+	+	+	-	-	-	+
D-Lactic acid methyl ester	+	-	-	-	-	-	w	w	w	-	-	-	nd
L-Lactic acid	+	+	+	+	+	w	+	+	+	-	-	w	+
Citric acid	+	w	+	w	+	+	+	+	+	+	+	-	+
Alpha-keto-glutaric acid	+	-	w	-	w	+	+	+	+	w	-	-	+
D-Malic acid	+	-	-	-	-	-	w	-	w	+	-	-	+
L-Malic acid	+	w	+	w	+	+	+	+	+	+	+	-	+
Bromo-succinic acid	+	-	w	-	-	w	+	+	+	+	w	-	+
Tween 40	+	-	-	-	+	+	+	+	-	+	+	w	+
Gamma-amino-butyric acid	+	+	+	+	w	+	+	+	+	+	-	w	+
Alpha-hydroxy-butyric acid	-	-	-	-	-	w	w	+	-	-	-	-	nd
Beta-hydroxy-D,L-butyric acid	+	+	+	+	w	w	+	+	+	-	-	-	+
Alpha-keto-butyric acid	-	-	-	-	-	-	-	w	-	-	-	-	nd
Acetoacetic acid	-	-	-	-	-	-	-	w	-	-	-	-	+
Propionic acid	-	-	w	-	-	-	-	-	-	-	-	-	-
Acetic acid	+	w	w	w	-	-	+	+	w	w	-	-	+
Formic acid	w	-	-	-	-	-	w	+	-	+	-	-	+
Sensitivity to (Biolog)
pH6	+	+	+	+	w	+	+	+	+	+	+	+	nd
pH5	+	+	+	+	+	+	+	+	+	+	w	+	nd
1% NaCl	+	+	+	+	+	+	+	-	+	+	+	+	nd
4% NaCl	-	-	-	-	-	-	-	-	-	+	+	+	nd
8% NaCl	-	-	-	-	-	-	-	-	-	-	-	-	nd
1% Sodium lactate	+	+	+	+	+	+	+	+	+	+	+	+	+
Fusidic acid	-	-	-	w	+	w	-	-	w	-	-	-	nd
D-Serine	-	-	-	-	-	-	-	-	-	-	+	-	nd
Troleandomycin	-	-	-	-	-	-	w	w	+	-	+	-	nd
Rifamycin SV	+	+	+	+	+	+	w	+	+	+	+	+	nd
Minocycline	-	-	-	-	-	-	-	-	-	-	-	-	nd
Lincomycin	+	+	w	+	+	w	+	+	+	+	w	+	nd
Guanidine HCl	+	+	+	w	-	w	-	-	-	+	+	-	nd
Niaproof 4	+	+	+	+	w	w	+	-	w	+	+	+	nd
Vancomycin	+	+	+	+	+	+	+	+	+	+	+	+	nd
Tetrazolium violet	+	+	+	+	+	+	+	+	+	+	+	+	nd
Tetrazoium blue	+	+	+	w	-	+	+	+	+	+	+	+	nd
Nalidixic Acid	-	-	-	-	-	-	-	-	-	-	-	-	nd
Lithium chloride	-	-	w	w	-	-	-	-	-	+	w	+	nd
Potassium tellurite	+	-	-	+	+	+	w	w	w	-	-	-	nd
Aztreonam	w	-	w	+	w	+	+	-	w	-	-	-	nd
Sodium butyrate	-	-	-	-	-	-	-	-	-	-	-	-	nd
Sodium bromate	-	w	-	w	-	-	-	-	w	+	w	w	nd
Names of the novel type strains characterized in this study are highlighted in bold.
For assimilation and oxidation of carbon compounds: positive (+), negative (-), weakly positive (w). For sensitivity: insensitive (+, can grow in its presence) sensitive (-, cannot grow in its presence).
a For P. benzopyrenica BaP3T, results are based on Dong et al. [108], not defined (nd).

## Sheet: Suppl_TableS5
Supplementary Table S5. Growth promotion of wheat plants and pathogen inhibition by the inoculation of the four Pseudomonas reported in this study.
Sample	Variable	Description	Unit	Value		Sample	Pathogen	Experimental run	Technical replicate	Area (pixels2)
Control	Length_shoot	Fresh shoots length	cm	39.2		Control	Botrytis cinerea	1	1	1371
Control	Length_shoot	Fresh shoots length	cm	34		Control	Botrytis cinerea	1	2	1261
Control	Length_shoot	Fresh shoots length	cm	37.1		Control	Botrytis cinerea	1	3	1502
Control	Length_shoot	Fresh shoots length	cm	31.6		Control	Botrytis cinerea	1	4	1483
Control	Length_shoot	Fresh shoots length	cm	34.9		Control	Botrytis cinerea	1	5	1424
Control	Length_shoot	Fresh shoots length	cm	31.7		Control	Botrytis cinerea	2	1	2477
Control	Length_shoot	Fresh shoots length	cm	25.7		Control	Botrytis cinerea	2	2	2523
Control	Length_shoot	Fresh shoots length	cm	28.1		Control	Botrytis cinerea	2	3	2601
Control	Length_shoot	Fresh shoots length	cm	36.1		Control	Botrytis cinerea	2	4	2523
Control	Length_shoot	Fresh shoots length	cm	37.5		DGS24	Botrytis cinerea	1	1	1366
DGS24	Length_shoot	Fresh shoots length	cm	45.4		DGS24	Botrytis cinerea	1	2	1402
DGS24	Length_shoot	Fresh shoots length	cm	46.9		DGS24	Botrytis cinerea	1	3	1405
DGS24	Length_shoot	Fresh shoots length	cm	44.1		DGS24	Botrytis cinerea	1	4	1287
DGS24	Length_shoot	Fresh shoots length	cm	43.1		DGS24	Botrytis cinerea	2	1	2235
DGS24	Length_shoot	Fresh shoots length	cm	43.9		DGS24	Botrytis cinerea	2	2	2093
DGS24	Length_shoot	Fresh shoots length	cm	44.8		DGS24	Botrytis cinerea	2	3	1945
DGS24	Length_shoot	Fresh shoots length	cm	44.8		DGS26	Botrytis cinerea	1	1	1176
DGS24	Length_shoot	Fresh shoots length	cm	37.7		DGS26	Botrytis cinerea	1	2	1200
DGS24	Length_shoot	Fresh shoots length	cm	40		DGS26	Botrytis cinerea	1	3	1134
DGS24	Length_shoot	Fresh shoots length	cm	47.8		DGS26	Botrytis cinerea	1	4	1194
DGS24	Length_shoot	Fresh shoots length	cm	45.4		DGS26	Botrytis cinerea	2	1	1800
DGS24	Length_shoot	Fresh shoots length	cm	46.5		DGS26	Botrytis cinerea	2	2	1976
DGS26	Length_shoot	Fresh shoots length	cm	38.6		DGS26	Botrytis cinerea	2	3	1602
DGS26	Length_shoot	Fresh shoots length	cm	42.2		DGS28	Botrytis cinerea	1	1	1323
DGS26	Length_shoot	Fresh shoots length	cm	36.2		DGS28	Botrytis cinerea	1	2	1219
DGS26	Length_shoot	Fresh shoots length	cm	47.8		DGS28	Botrytis cinerea	1	3	1321
DGS26	Length_shoot	Fresh shoots length	cm	29.6		DGS28	Botrytis cinerea	2	1	2233
DGS26	Length_shoot	Fresh shoots length	cm	46.9		DGS28	Botrytis cinerea	2	2	2263
DGS26	Length_shoot	Fresh shoots length	cm	48.5		DGS28	Botrytis cinerea	2	3	2160
DGS26	Length_shoot	Fresh shoots length	cm	35		DGS32	Botrytis cinerea	1	1	1151
DGS26	Length_shoot	Fresh shoots length	cm	37.3		DGS32	Botrytis cinerea	1	2	1201
DGS28	Length_shoot	Fresh shoots length	cm	33.5		DGS32	Botrytis cinerea	1	3	1345
DGS28	Length_shoot	Fresh shoots length	cm	48		DGS32	Botrytis cinerea	1	4	1202
DGS28	Length_shoot	Fresh shoots length	cm	36.5		DGS32	Botrytis cinerea	2	1	1683
DGS28	Length_shoot	Fresh shoots length	cm	33		DGS32	Botrytis cinerea	2	2	2327
DGS28	Length_shoot	Fresh shoots length	cm	32.1		DGS32	Botrytis cinerea	2	3	2036
DGS28	Length_shoot	Fresh shoots length	cm	31.4		DGS32	Botrytis cinerea	2	4	2209
DGS28	Length_shoot	Fresh shoots length	cm	32.8		Control	Fusarium oxysporum	1	1	1299
DGS28	Length_shoot	Fresh shoots length	cm	48.2		Control	Fusarium oxysporum	1	2	1174
DGS28	Length_shoot	Fresh shoots length	cm	36.9		Control	Fusarium oxysporum	1	3	1062
DGS28	Length_shoot	Fresh shoots length	cm	38.5		Control	Fusarium oxysporum	1	4	1741
DGS28	Length_shoot	Fresh shoots length	cm	38.2		Control	Fusarium oxysporum	1	5	1180
DGS28	Length_shoot	Fresh shoots length	cm	36.4		Control	Fusarium oxysporum	2	1	2286
DGS32	Length_shoot	Fresh shoots length	cm	43.8		Control	Fusarium oxysporum	2	2	2469
DGS32	Length_shoot	Fresh shoots length	cm	39.6		Control	Fusarium oxysporum	2	3	2462
DGS32	Length_shoot	Fresh shoots length	cm	42.4		Control	Fusarium oxysporum	2	4	2201
DGS32	Length_shoot	Fresh shoots length	cm	35.6		Control	Fusarium oxysporum	2	5	1576
DGS32	Length_shoot	Fresh shoots length	cm	41.5		DGS24	Fusarium oxysporum	1	1	970
DGS32	Length_shoot	Fresh shoots length	cm	47.3		DGS24	Fusarium oxysporum	1	2	938
DGS32	Length_shoot	Fresh shoots length	cm	48.1		DGS24	Fusarium oxysporum	1	3	1043
DGS32	Length_shoot	Fresh shoots length	cm	46.7		DGS24	Fusarium oxysporum	2	1	2225
DGS32	Length_shoot	Fresh shoots length	cm	47.7		DGS24	Fusarium oxysporum	2	2	1926
DGS32	Length_shoot	Fresh shoots length	cm	47.1		DGS24	Fusarium oxysporum	2	3	1700
DGS32	Length_shoot	Fresh shoots length	cm	49.9		DGS26	Fusarium oxysporum	1	1	822
DGS32	Length_shoot	Fresh shoots length	cm	43.8		DGS26	Fusarium oxysporum	1	2	758
Control	Weight_DryRoots	Dry roots weight	g	0.143		DGS26	Fusarium oxysporum	1	3	755
Control	Weight_DryRoots	Dry roots weight	g	0.089		DGS26	Fusarium oxysporum	1	4	700
Control	Weight_DryRoots	Dry roots weight	g	0.087		DGS26	Fusarium oxysporum	2	1	1362
Control	Weight_DryRoots	Dry roots weight	g	0.075		DGS26	Fusarium oxysporum	2	2	1410
Control	Weight_DryRoots	Dry roots weight	g	0.106		DGS26	Fusarium oxysporum	2	3	1230
Control	Weight_DryRoots	Dry roots weight	g	0.096		DGS28	Fusarium oxysporum	1	1	1241
Control	Weight_DryRoots	Dry roots weight	g	0.106		DGS28	Fusarium oxysporum	1	2	872
Control	Weight_DryRoots	Dry roots weight	g	0.066		DGS28	Fusarium oxysporum	1	3	830
Control	Weight_DryRoots	Dry roots weight	g	0.107		DGS28	Fusarium oxysporum	1	4	1037
Control	Weight_DryRoots	Dry roots weight	g	0.146		DGS28	Fusarium oxysporum	2	1	1490
DGS24	Weight_DryRoots	Dry roots weight	g	0.185		DGS28	Fusarium oxysporum	2	2	1414
DGS24	Weight_DryRoots	Dry roots weight	g	0.158		DGS28	Fusarium oxysporum	2	3	1553
DGS24	Weight_DryRoots	Dry roots weight	g	0.181		DGS28	Fusarium oxysporum	2	4	1654
DGS24	Weight_DryRoots	Dry roots weight	g	0.187		DGS32	Fusarium oxysporum	1	1	842
DGS24	Weight_DryRoots	Dry roots weight	g	0.13		DGS32	Fusarium oxysporum	1	2	871
DGS24	Weight_DryRoots	Dry roots weight	g	0.207		DGS32	Fusarium oxysporum	1	3	683
DGS24	Weight_DryRoots	Dry roots weight	g	0.127		DGS32	Fusarium oxysporum	1	4	921
DGS24	Weight_DryRoots	Dry roots weight	g	0.143		DGS32	Fusarium oxysporum	2	1	1923
DGS24	Weight_DryRoots	Dry roots weight	g	0.132		DGS32	Fusarium oxysporum	2	2	1695
DGS24	Weight_DryRoots	Dry roots weight	g	0.254		DGS32	Fusarium oxysporum	2	3	1813
DGS24	Weight_DryRoots	Dry roots weight	g	0.183		DGS32	Fusarium oxysporum	2	4	1617
DGS24	Weight_DryRoots	Dry roots weight	g	0.164		Control	Thielaviopsis basicola	1	1	1798
DGS26	Weight_DryRoots	Dry roots weight	g	0.105		Control	Thielaviopsis basicola	1	2	1325
DGS26	Weight_DryRoots	Dry roots weight	g	0.213		Control	Thielaviopsis basicola	1	3	2314
DGS26	Weight_DryRoots	Dry roots weight	g	0.292		Control	Thielaviopsis basicola	1	4	1206
DGS26	Weight_DryRoots	Dry roots weight	g	0.086		Control	Thielaviopsis basicola	2	1	1536
DGS26	Weight_DryRoots	Dry roots weight	g	0.072		Control	Thielaviopsis basicola	2	2	1700
DGS26	Weight_DryRoots	Dry roots weight	g	0.139		Control	Thielaviopsis basicola	2	3	1523
DGS26	Weight_DryRoots	Dry roots weight	g	0.135		Control	Thielaviopsis basicola	2	4	1554
DGS26	Weight_DryRoots	Dry roots weight	g	0.165		DGS24	Thielaviopsis basicola	1	1	1111
DGS26	Weight_DryRoots	Dry roots weight	g	0.077		DGS24	Thielaviopsis basicola	1	2	1321
DGS28	Weight_DryRoots	Dry roots weight	g	0.093		DGS24	Thielaviopsis basicola	1	3	1275
DGS28	Weight_DryRoots	Dry roots weight	g	0.137		DGS24	Thielaviopsis basicola	1	4	1250
DGS28	Weight_DryRoots	Dry roots weight	g	0.14		DGS24	Thielaviopsis basicola	2	1	1265
DGS28	Weight_DryRoots	Dry roots weight	g	0.09		DGS24	Thielaviopsis basicola	2	2	1308
DGS28	Weight_DryRoots	Dry roots weight	g	0.076		DGS24	Thielaviopsis basicola	2	3	1323
DGS28	Weight_DryRoots	Dry roots weight	g	0.085		DGS24	Thielaviopsis basicola	2	4	1301
DGS28	Weight_DryRoots	Dry roots weight	g	0.103		DGS26	Thielaviopsis basicola	1	1	215
DGS28	Weight_DryRoots	Dry roots weight	g	0.89		DGS26	Thielaviopsis basicola	1	2	269
DGS28	Weight_DryRoots	Dry roots weight	g	0.114		DGS26	Thielaviopsis basicola	1	3	211
DGS28	Weight_DryRoots	Dry roots weight	g	0.13		DGS26	Thielaviopsis basicola	1	4	268
DGS28	Weight_DryRoots	Dry roots weight	g	0.93		DGS26	Thielaviopsis basicola	2	1	824
DGS28	Weight_DryRoots	Dry roots weight	g	0.105		DGS26	Thielaviopsis basicola	2	2	580
DGS32	Weight_DryRoots	Dry roots weight	g	0.196		DGS26	Thielaviopsis basicola	2	3	798
DGS32	Weight_DryRoots	Dry roots weight	g	0.109		DGS26	Thielaviopsis basicola	2	4	864
DGS32	Weight_DryRoots	Dry roots weight	g	0.114		DGS28	Thielaviopsis basicola	1	1	1015
DGS32	Weight_DryRoots	Dry roots weight	g	0.087		DGS28	Thielaviopsis basicola	1	2	1018
DGS32	Weight_DryRoots	Dry roots weight	g	0.166		DGS28	Thielaviopsis basicola	1	3	1078
DGS32	Weight_DryRoots	Dry roots weight	g	0.179		DGS28	Thielaviopsis basicola	1	4	948
DGS32	Weight_DryRoots	Dry roots weight	g	0.143		DGS28	Thielaviopsis basicola	2	1	1195
DGS32	Weight_DryRoots	Dry roots weight	g	0.142		DGS28	Thielaviopsis basicola	2	2	984
DGS32	Weight_DryRoots	Dry roots weight	g	0.102		DGS28	Thielaviopsis basicola	2	3	1004
DGS32	Weight_DryRoots	Dry roots weight	g	0.182		DGS28	Thielaviopsis basicola	2	4	1032
DGS32	Weight_DryRoots	Dry roots weight	g	0.127		DGS32	Thielaviopsis basicola	1	1	1096
DGS32	Weight_DryRoots	Dry roots weight	g	0.212		DGS32	Thielaviopsis basicola	1	2	1037
Control	Weight_DryShoots	Dry shoots weight	g	0.487		DGS32	Thielaviopsis basicola	1	3	1061
Control	Weight_DryShoots	Dry shoots weight	g	0.387		DGS32	Thielaviopsis basicola	1	4	1162
Control	Weight_DryShoots	Dry shoots weight	g	0.325		DGS32	Thielaviopsis basicola	2	1	1067
Control	Weight_DryShoots	Dry shoots weight	g	0.267		DGS32	Thielaviopsis basicola	2	2	1223
Control	Weight_DryShoots	Dry shoots weight	g	0.375		DGS32	Thielaviopsis basicola	2	3	1113
Control	Weight_DryShoots	Dry shoots weight	g	0.342		DGS32	Thielaviopsis basicola	2	4	1129
Control	Weight_DryShoots	Dry shoots weight	g	0.214
Control	Weight_DryShoots	Dry shoots weight	g	0.317
Control	Weight_DryShoots	Dry shoots weight	g	0.387
Control	Weight_DryShoots	Dry shoots weight	g	0.5
DGS24	Weight_DryShoots	Dry shoots weight	g	0.629
DGS24	Weight_DryShoots	Dry shoots weight	g	0.623
DGS24	Weight_DryShoots	Dry shoots weight	g	0.583
DGS24	Weight_DryShoots	Dry shoots weight	g	0.458
DGS24	Weight_DryShoots	Dry shoots weight	g	0.658
DGS24	Weight_DryShoots	Dry shoots weight	g	0.591
DGS24	Weight_DryShoots	Dry shoots weight	g	0.53
DGS24	Weight_DryShoots	Dry shoots weight	g	0.453
DGS24	Weight_DryShoots	Dry shoots weight	g	0.358
DGS24	Weight_DryShoots	Dry shoots weight	g	0.944
DGS24	Weight_DryShoots	Dry shoots weight	g	0.775
DGS24	Weight_DryShoots	Dry shoots weight	g	0.637
DGS26	Weight_DryShoots	Dry shoots weight	g	0.389
DGS26	Weight_DryShoots	Dry shoots weight	g	0.614
DGS26	Weight_DryShoots	Dry shoots weight	g	1.02
DGS26	Weight_DryShoots	Dry shoots weight	g	0.342
DGS26	Weight_DryShoots	Dry shoots weight	g	0.27
DGS26	Weight_DryShoots	Dry shoots weight	g	0.425
DGS26	Weight_DryShoots	Dry shoots weight	g	0.432
DGS26	Weight_DryShoots	Dry shoots weight	g	0.593
DGS26	Weight_DryShoots	Dry shoots weight	g	0.323
DGS28	Weight_DryShoots	Dry shoots weight	g	0.218
DGS28	Weight_DryShoots	Dry shoots weight	g	0.427
DGS28	Weight_DryShoots	Dry shoots weight	g	0.273
DGS28	Weight_DryShoots	Dry shoots weight	g	0.268
DGS28	Weight_DryShoots	Dry shoots weight	g	0.253
DGS28	Weight_DryShoots	Dry shoots weight	g	0.253
DGS28	Weight_DryShoots	Dry shoots weight	g	0.271
DGS28	Weight_DryShoots	Dry shoots weight	g	0.266
DGS28	Weight_DryShoots	Dry shoots weight	g	0.3
DGS28	Weight_DryShoots	Dry shoots weight	g	0.357
DGS28	Weight_DryShoots	Dry shoots weight	g	0.269
DGS28	Weight_DryShoots	Dry shoots weight	g	0.312
DGS32	Weight_DryShoots	Dry shoots weight	g	0.585
DGS32	Weight_DryShoots	Dry shoots weight	g	0.455
DGS32	Weight_DryShoots	Dry shoots weight	g	0.493
DGS32	Weight_DryShoots	Dry shoots weight	g	0.331
DGS32	Weight_DryShoots	Dry shoots weight	g	0.796
DGS32	Weight_DryShoots	Dry shoots weight	g	1.05
DGS32	Weight_DryShoots	Dry shoots weight	g	0.69
DGS32	Weight_DryShoots	Dry shoots weight	g	0.585
DGS32	Weight_DryShoots	Dry shoots weight	g	0.515
DGS32	Weight_DryShoots	Dry shoots weight	g	0.95
DGS32	Weight_DryShoots	Dry shoots weight	g	0.743
DGS32	Weight_DryShoots	Dry shoots weight	g	1.041
Control	Weight_freshRoots	Fresh roots weight	g	2.428
Control	Weight_freshRoots	Fresh roots weight	g	2.409
Control	Weight_freshRoots	Fresh roots weight	g	1.66
Control	Weight_freshRoots	Fresh roots weight	g	0.925
Control	Weight_freshRoots	Fresh roots weight	g	1.744
Control	Weight_freshRoots	Fresh roots weight	g	1.458
Control	Weight_freshRoots	Fresh roots weight	g	1.823
Control	Weight_freshRoots	Fresh roots weight	g	2.641
Control	Weight_freshRoots	Fresh roots weight	g	1.564
Control	Weight_freshRoots	Fresh roots weight	g	3.55
DGS24	Weight_freshRoots	Fresh roots weight	g	2.528
DGS24	Weight_freshRoots	Fresh roots weight	g	2.614
DGS24	Weight_freshRoots	Fresh roots weight	g	3.646
DGS24	Weight_freshRoots	Fresh roots weight	g	2.687
DGS24	Weight_freshRoots	Fresh roots weight	g	1.87
DGS24	Weight_freshRoots	Fresh roots weight	g	3.613
DGS24	Weight_freshRoots	Fresh roots weight	g	2.017
DGS24	Weight_freshRoots	Fresh roots weight	g	2.747
DGS24	Weight_freshRoots	Fresh roots weight	g	1.855
DGS24	Weight_freshRoots	Fresh roots weight	g	4.644
DGS24	Weight_freshRoots	Fresh roots weight	g	3.934
DGS24	Weight_freshRoots	Fresh roots weight	g	2.688
DGS26	Weight_freshRoots	Fresh roots weight	g	1.638
DGS26	Weight_freshRoots	Fresh roots weight	g	3.028
DGS26	Weight_freshRoots	Fresh roots weight	g	3.485
DGS26	Weight_freshRoots	Fresh roots weight	g	1.42
DGS26	Weight_freshRoots	Fresh roots weight	g	1.537
DGS26	Weight_freshRoots	Fresh roots weight	g	2.684
DGS26	Weight_freshRoots	Fresh roots weight	g	2.66
DGS26	Weight_freshRoots	Fresh roots weight	g	2.854
DGS26	Weight_freshRoots	Fresh roots weight	g	1.705
DGS28	Weight_freshRoots	Fresh roots weight	g	1.485
DGS28	Weight_freshRoots	Fresh roots weight	g	2.205
DGS28	Weight_freshRoots	Fresh roots weight	g	2.273
DGS28	Weight_freshRoots	Fresh roots weight	g	1.7
DGS28	Weight_freshRoots	Fresh roots weight	g	1.576
DGS28	Weight_freshRoots	Fresh roots weight	g	1.28
DGS28	Weight_freshRoots	Fresh roots weight	g	1.692
DGS28	Weight_freshRoots	Fresh roots weight	g	1.52
DGS28	Weight_freshRoots	Fresh roots weight	g	1.86
DGS28	Weight_freshRoots	Fresh roots weight	g	2.64
DGS28	Weight_freshRoots	Fresh roots weight	g	1.79
DGS28	Weight_freshRoots	Fresh roots weight	g	1.757
DGS32	Weight_freshRoots	Fresh roots weight	g	2.285
DGS32	Weight_freshRoots	Fresh roots weight	g	2.2
DGS32	Weight_freshRoots	Fresh roots weight	g	2.185
DGS32	Weight_freshRoots	Fresh roots weight	g	1.528
DGS32	Weight_freshRoots	Fresh roots weight	g	2.77
DGS32	Weight_freshRoots	Fresh roots weight	g	3.465
DGS32	Weight_freshRoots	Fresh roots weight	g	2.555
DGS32	Weight_freshRoots	Fresh roots weight	g	2.187
DGS32	Weight_freshRoots	Fresh roots weight	g	1.969
DGS32	Weight_freshRoots	Fresh roots weight	g	2.943
DGS32	Weight_freshRoots	Fresh roots weight	g	2.375
DGS32	Weight_freshRoots	Fresh roots weight	g	3.938
Control	Weight_shoot	Fresh shoots weight	g	2.418
Control	Weight_shoot	Fresh shoots weight	g	2.3
Control	Weight_shoot	Fresh shoots weight	g	1.906
Control	Weight_shoot	Fresh shoots weight	g	1.481
Control	Weight_shoot	Fresh shoots weight	g	1.939
Control	Weight_shoot	Fresh shoots weight	g	1.794
Control	Weight_shoot	Fresh shoots weight	g	1.105
Control	Weight_shoot	Fresh shoots weight	g	1.74
Control	Weight_shoot	Fresh shoots weight	g	2.305
Control	Weight_shoot	Fresh shoots weight	g	2.747
DGS24	Weight_shoot	Fresh shoots weight	g	4.036
DGS24	Weight_shoot	Fresh shoots weight	g	3.754
DGS24	Weight_shoot	Fresh shoots weight	g	3.59
DGS24	Weight_shoot	Fresh shoots weight	g	3.578
DGS24	Weight_shoot	Fresh shoots weight	g	2.827
DGS24	Weight_shoot	Fresh shoots weight	g	4.354
DGS24	Weight_shoot	Fresh shoots weight	g	3.225
DGS24	Weight_shoot	Fresh shoots weight	g	2.805
DGS24	Weight_shoot	Fresh shoots weight	g	2.058
DGS24	Weight_shoot	Fresh shoots weight	g	6.054
DGS24	Weight_shoot	Fresh shoots weight	g	4.401
DGS24	Weight_shoot	Fresh shoots weight	g	3.98
DGS26	Weight_shoot	Fresh shoots weight	g	2.4
DGS26	Weight_shoot	Fresh shoots weight	g	3.353
DGS26	Weight_shoot	Fresh shoots weight	g	5.266
DGS26	Weight_shoot	Fresh shoots weight	g	1.903
DGS26	Weight_shoot	Fresh shoots weight	g	1.431
DGS26	Weight_shoot	Fresh shoots weight	g	2.5
DGS26	Weight_shoot	Fresh shoots weight	g	2.609
DGS26	Weight_shoot	Fresh shoots weight	g	3.287
DGS26	Weight_shoot	Fresh shoots weight	g	1.935
DGS28	Weight_shoot	Fresh shoots weight	g	1.367
DGS28	Weight_shoot	Fresh shoots weight	g	2.614
DGS28	Weight_shoot	Fresh shoots weight	g	1.491
DGS28	Weight_shoot	Fresh shoots weight	g	1.546
DGS28	Weight_shoot	Fresh shoots weight	g	1.653
DGS28	Weight_shoot	Fresh shoots weight	g	1.565
DGS28	Weight_shoot	Fresh shoots weight	g	1.722
DGS28	Weight_shoot	Fresh shoots weight	g	1.575
DGS28	Weight_shoot	Fresh shoots weight	g	1.915
DGS28	Weight_shoot	Fresh shoots weight	g	2.8
DGS28	Weight_shoot	Fresh shoots weight	g	1.722
DGS28	Weight_shoot	Fresh shoots weight	g	2.072
DGS32	Weight_shoot	Fresh shoots weight	g	3.431
DGS32	Weight_shoot	Fresh shoots weight	g	2.62
DGS32	Weight_shoot	Fresh shoots weight	g	2.616
DGS32	Weight_shoot	Fresh shoots weight	g	2.087
DGS32	Weight_shoot	Fresh shoots weight	g	4.457
DGS32	Weight_shoot	Fresh shoots weight	g	6.203
DGS32	Weight_shoot	Fresh shoots weight	g	4.367
DGS32	Weight_shoot	Fresh shoots weight	g	3.442
DGS32	Weight_shoot	Fresh shoots weight	g	3.192
DGS32	Weight_shoot	Fresh shoots weight	g	5.324
DGS32	Weight_shoot	Fresh shoots weight	g	4.165
DGS32	Weight_shoot	Fresh shoots weight	g	6.018
Strains were inoculated at a total of 3·10^6 CFUs per 2-day old weat seedlings.
A minimum of 9 plants were used per condition.

## Sheet: Suppl_TableS6
Supplementary Table S6. Location of genetic clusters encoding characters of interest in the four novel Pseudomonas genomes.
		Coordinates in chromosome
Gene/gene cluster	Putative function	DGS24	DGS26	DGS28	DGS32
algAD8KEXGJLF	Alginate biosynthesis	5,664,230 .. 5,680,943	1,183,879 .. 1,200,380	5,190,409 .. 5,206,917	-
pelABCDEFG	Pellicle formation	-	-	-	247,956 .. 260,113
pgaABCD	Poly-N-acetyl-glucosamine biosynthesis	-	197,175 .. 203,485	205,314 .. 211,685	-
pvdAEHJMOPQSTY	Pyoverdine biosynthesis	2,030,639 .. 2,044,865	3,786,175 .. 3,836,720	-	-
fpvA	Ferripyoverdine biosynthesis	2,028,096 .. 2,030,513	-	-	1,452,145 .. 1,454,541
pvcAB	Siderophore receptors	-	-	4,072,555 .. 4,076,056	-
tssABCEFGHJKLM (structural T6SSs components)	Type VI secretion system	2,904,149 .. 2,920,296	5,741,988 .. 5,764,127	2,554,540 .. 2,570,733	-
		4,136,249 .. 4,156,319		6,242,087 .. 6,263,988
hcp (T6SS-structural tube)		2,909,917 .. 2,910,414	542,959 .. 543,477	447641 .. 447862	-
		4,154,609 .. 4,155,127	543,886 .. 544,404	447859 .. 448473	-
		-	1,774,098 .. 1,774,616	483,552 .. 4,84,070	-
		-	2,533,468 .. 2,533,986	484,424 .. 484,942	-
		-	-	2,560,314 .. 2,560,814	-
		-	-	4,080,843 .. 4,081,343	-
		-	-	6,253,844 .. 6,254,404	-
vrgG (puncture device)		2,295,779 .. 2,297,200	540,742 .. 542,826	481,364 .. 483,418	-
		4,127,108 .. 4,128,961	567,293 .. 569,311	507,546 .. 5,095,58	-
		-	2,531,341 .. 2,533,395	2,551,146 .. 2,553,155	-
		-	2,855,614 .. 2,857,686	3,066,622 .. 3,068,622	-
		-	5,737,985 .. 5,740,219	5,018,658 .. 5,020,682	-
		-	5,764,853 .. 5,766,928	6,262,048 .. 6,263,988	-
		-	-	6,267,782 .. 6,269,719	-
clpV (ATPase)		2,904,149 .. 2,906,692	5,751,411 .. 5,754,065	2,554,540 .. 2,557,089	-
		4,141,666 .. 4,144,269	-	6,259,261 .. 6,261,939	-
hcnABC	Hydrogen cyanide biosynthesis	3,516,481 .. 3,519,078	2,631,170 .. 2,634,142	3,575,584 .. 3,578,556	4,897,874 .. 4,900,451
paaABCDEFGHIJK	Phenylacetic acid catabolism	2,079,471 .. 2,083,171	-	-	-
acdS	ACC deaminase	2,287,019 .. 2,287,945	-	-	2,371,859 .. 2,372,872
iaaHM	Indole-3-acetic acid biosynthesis	6,211,170 .. 6,213,659	5275157 .. 5,277,646	5,779,006 .. 5,781,495	-
flgFGHIJKL	Flagellum biosynthesis and functioning	601,694 .. 602,545	636,169 .. 638,061	580,144 .. 582,204	537,653 .. 539,664
fliC+flaG+fliDST+fleQSR+fliEFGHIJKLMNOPQR+flhBAF+fleN+fliA+motCB		1,724,012 .. 1,727,459	1,784,311 .. 1,792,690	1,863,784 .. 1,872,187	3,372,942..3,379,477
flgEDCBAMN		1,754,191 .. 1,785,591	1,813,008 .. 1,847,525	1,894,864 .. 1,930,559	3,286,915 .. 3,306,044
motAB		601,694 .. 602,545	636,169 .. 638,061	580,144..582,204	537,653 .. 539,664
chiC	Chitinase	-	3,574,865 .. 3,575,926	-	-
nirCDEFGHJLMNQS	Nitrite reductase	-	-	2,649,473 .. 2,659,515	-
nasATSED	Nitrate reductase (periplasmic)	4,765,217 .. 4,776,000	2,065,683 .. 2,068,401	2,138,482 .. 2,149,518	-
narGHIJKLUX	Nitrate reductase	-	-	2,677,192 .. 2,689,433	-
norBCD	Nitric oxide reductase	-	-	2,660,617 .. 2,664,408	-
phoA	Alkaline phosphatase	-	3,152,677 .. 3,155,201	-	-
phoD	Alkaline phosphatase	923,753 .. 925,291	986,538 .. 988,079	520,323 .. 521,717	1,484,633 .. 1,486,186 & 2,387,507 .. 2,389,081
gcd	Glucose dehydrogenase	1,216,560 .. 1,218,971	4,609,251 .. 4,611,488	1,249,136 .. 1,251,547	636,130 .. 638,562
gad	Gluconate dehydrogenase	-	47,287 .. 51,131	47,287 .. 52,174	216,890 .. 220,763
bscAB+yhjQ	Cellulose biosynthesis	-	-	-	1,165,593 .. 1,171,268
pqqABCDEF	Pyrroloquinoline quinone biosynthesis	2,846,401 .. 2,853,493 & 6,213,698 .. 6,219,662	5,277,695 .. 5,277,695	2,766,771 .. 2,769,862 & 5,781,544 .. 5,789,372	629,820 .. 635,633

## Sheet: Suppl_TableS7
Supplementary Table S7. Secondary metabolites biosynthetic gene clusters of the four novel Pseudomonas strains based on antiSMASH.
					Most similar known cluster
Strain	Region	Type a	From	To	Name	Type a	Similarity
DGS24	Region 1	NRPS-like	146814	190224	Ambactin	NRP	0.25
DGS24	Region 2	Arylpolyene	477688	521293	APE Vf	Other	0.4
DGS24	Region 3	Betalactone	2316877	2340132	Fengycin	NRP	0.13
DGS24	Region 4	Redox-cofactor	2841352	2863493
DGS24	Region 5	RiPP-like	4210780	4221610	Bacillomycin D	Polyketide+NRP:Lipopeptide	0.2
DGS24	Region 6	RiPP-like	4301911	4314115
DGS24	Region 7	NRP-metallophore,NRPS,ranthipeptide	4803034	4868292	Pf-5 pyoverdine	NRP	0.16
DGS24	Region 8	NRPS	4902755	4955753	Pf-5 pyoverdine	NRP	0.2
DGS24	Region 9	NAGGN	5157677	5172482
DGS24	Region 10	Redox-cofactor	6207494	6229662	Lankacidin C	NRP+Polyketide	0.13
DGS26	Region 1	Arylpolyene	483414	530729	APE Vf	Other	0.4
DGS26	Region 2	RiPP-like	1489245	1500138
DGS26	Region 3	RiPP-like	1515854	1527821
DGS26	Region 4	NRPS	2376647	2460996	Sessilin A	NRP:Cyclic depsipeptide	0.77
DGS26	Region 5	Hydrogen-cyanide	2626170	2639142	Hydrogen cyanide	Other	1
DGS26	Region 6	HSerlactone	2666509	2687156
DGS26	Region 7	NRP-metallophore,NRPS	3304006	3355156	Enantio-pyochelin	NRP	0.9
DGS26	Region 8	NRPS	3416310	3465831	Lipopolysaccharide	Saccharide:Lipopolysaccharide	0.05
DGS26	Region 9	Betalactone	3663237	3686437	Fengycin	NRP	0.13
DGS26	Region 10	NRP-metallophore,NRPS,resorcinol	3766175	3920317	Pf-5 pyoverdine	NRP	0.51
DGS26	Region 11	NI-siderophore	4301167	4331074
DGS26	Region 12	Redox-cofactor	5271501	5293666	Lankacidin C	NRP+Polyketide	0.13
DGS26	Region 13	RiPP-like	5855991	5866836
DGS28	Region 1	NRPS-like	106639	150100	Nematophin	NRP	0.13
DGS28	Region 2	Arylpolyene	431994	475617	APE Vf	Other	0.4
DGS28	Region 3	RiPP-like	1479824	1490717
DGS28	Region 4	RiPP-like	1518992	1530965	Lokisin	NRP	0.14
DGS28	Region 5	NI-siderophore	1707771	1737693
DGS28	Region 6	Redox-cofactor	2757721	2779862	Lankacidin C	NRP+Polyketide	0.13
DGS28	Region 7	NRP-metallophore,NRPS-like,NRPS	3129111	3178226	Pseudomonine	NRP	1
DGS28	Region 8	Hydrogen-cyanide	3570584	3583556	Hydrogen cyanide	Other	1
DGS28	Region 9	Hydrogen-cyanide	3815296	3828128
DGS28	Region 10	Isocyanide	4052555	4094315	Pf-5 pyoverdine	NRP	0.01
DGS28	Region 11	Betalactone	4128501	4151688	Fengycin	NRP	0.13
DGS28	Region 12	Terpene,ranthipeptide	4291959	4331174	Pf-5 pyoverdine	NRP	0.14
DGS28	Region 13	RiPP-like	4672524	4683357
DGS28	Region 14	NI-siderophore	4817713	4847623	Cittilin A/cittilin B	RiPP	0.07
DGS28	Region 15	Redox-cofactor	5775403	5797574	Lankacidin C	NRP+Polyketide	0.13
DGS32	Region 1	Redox-cofactor	619820	642015	Lankacidin C	NRP+Polyketide	0.13
DGS32	Region 2	Arylpolyene	646399	689995	APE Vf	Other	0.4
DGS32	Region 3	Hydrogen-cyanide	1666050	1680082
DGS32	Region 4	Terpene	1853800	1877397	Carotenoid	Terpene	1
DGS32	Region 5	NAGGN	1887765	1902474
DGS32	Region 6	Hydrogen-cyanide	2286215	2299077
DGS32	Region 7	NI-siderophore	2311306	2348137	Gladiostatin A	NRP+Polyketide	0.14
DGS32	Region 8	RiPP-like	2758409	2770610
DGS32	Region 9	NRP-metallophore,NRPS	3160100	3214090	Frederiksenibactin	NRP	0.76
DGS32	Region 10	Hydrogen-cyanide	3437565	3450346	Pf-5 pyoverdine	NRP	0.01
DGS32	Region 11	NAPAA	3717352	3751347
a For nomenclature, see https://docs.antismash.secondarymetabolites.org/glossary/
